# Supplementary material for: Revealing the Dynamic Allosteric Changes Required for Formation of the Cysteine Synthase Complex by Hydrogen-Deuterium Exchange MS
Source: Mol Cell Proteomics. 2021 May 19;20:100098. doi: 10.1016/j.mcpro.2021.100098 (PMC8253905; doi:10.1016/j.mcpro.2021.100098)
Supplement: Supplemental Tables S1–S4 [file mmc1.xlsx]

## Sheet: HDX Summary Table (Table S1_S2)
TABLE S1. HDX DATA Summary table for CysK.
Data Set	CysK alone	CysK CS complex
HDX reaction details	Buffer: PBS, pH 7.45. Percent deuterium: 89.1%. pHread= 7.45. Temperature: 25 °C.
HDX time course	0.03 min, 1.67 min, 16.67 min, 60 min, 720 min
HDX control samples	Maximally-labeled control (CS complex)
Back-exchange	Average - 39.2; Maximum - 57.47%; Minimun - 20.36%.
Number of Peptides	79 peptides
Sequence coverage	98.5% of the sequence
Average peptide length / Redundancy	Average peptide lenght: 13.47 amino acids Redundancy: 3.24
Replicates (biological or technical)	0.03 min: nbiological = 1, ntechnical = 3 1.67 min: nbiological = 1, ntechnical = 3 16.67 min: nbiological = 1, ntechnical = 1 60 min: nbiological = 1, ntechnical = 1 720 min: nbiological = 1, ntechnical = 1	0.03 min: nbiological = 1, ntechnical = 3 1.67 min: nbiological = 1, ntechnical = 3 16.67 min: nbiological = 1, ntechnical = 1 60 min: nbiological = 1, ntechnical = 1 720 min: nbiological = 1, ntechnical = 1 Maximally-labeled control: nbiological = 1, ntechnical = 3
Significant differences in HDX (delta HDX > X D)	The difference in HDX had to be higher than the calculated 99% confidence interval (see methods for additional criteria).
99% confidence interval	0.46 D
TABLE S2. HDX-MS DATA Summary table for CysE.
Data Set	CysE alone	CysE CS complex
HDX reaction details	Buffer: PBS, pH 7.45. Percent deuterium: 89.1%. pHread= 7.45. Temperature: 25 °C.
HDX time course	0.03 min, 1.67 min, 16.67 min, 60 min, 720 min
HDX control samples	Maximally-labeled control (CS complex)
Back-exchange (average)	Average - 37.47; Maximum - 63.15%; Minimun - 3.70%.
Number of Peptides	72 peptides
Sequence coverage	97.8% of the sequence
Average peptide length / Redundancy	Average peptide lenght: 13.64 amino acids Redundancy: 3.65
Replicates (biological or technical)	0.03 min: nbiological = 1, ntechnical = 3 1.67 min: nbiological = 1, ntechnical = 3 16.67 min: nbiological = 1, ntechnical = 1 60 min: nbiological = 1, ntechnical = 1 720 min: nbiological = 1, ntechnical = 1	0.03 min: nbiological = 1, ntechnical = 3 1.67 min: nbiological = 1, ntechnical = 3 16.67 min: nbiological = 1, ntechnical = 1 60 min: nbiological = 1, ntechnical = 1 720 min: nbiological = 1, ntechnical = 1 Maximally-labeled control: nbiological = 1, ntechnical = 3
Significant differences in HDX (delta HDX > X D)	The difference in HDX had to be higher than the calculated 99% confidence interval (see methods for additional criteria).
99% confidence interval	0.49 D

## Sheet: HDX Data Table (Table S3)
Protein state	Start	End	Sequence	Peptide mass (Da)	Retention time (min)	HDX time (min)	Uptake (D)	Uptake SD (D)		SUPPLEMENTARY TABLE 3: HDX DATA TABLE CysK. DATA OUTPUT FOR KINETICS EXPERIMENTS
CS complex	2	9	GKIFEDNS	909.424	5.17856	0	0	0
CS complex	2	9	GKIFEDNS	909.424	5.20934	0.033	0.766192	0.040915
CS complex	2	9	GKIFEDNS	909.424	5.23323	1.667	1.62772	0.050115
CS complex	2	9	GKIFEDNS	909.424	5.1655	16.667	1.64659	0.040716
CS complex	2	9	GKIFEDNS	909.424	5.24266	60	1.77564	0.051139
CS complex	2	9	GKIFEDNS	909.424	5.24086	720	2.15167	0.049672
CysK	2	9	GKIFEDNS	909.424	5.17426	0	0	0
CysK	2	9	GKIFEDNS	909.424	5.18381	0.033	0.715451	0.044132
CysK	2	9	GKIFEDNS	909.424	5.23314	1.667	1.68283	0.0419
CysK	2	9	GKIFEDNS	909.424	5.19315	16.667	1.78036	0.017552
CysK	2	9	GKIFEDNS	909.424	5.24881	60	2.00084	0.056823
CysK	2	9	GKIFEDNS	909.424	5.2393	720	2.43148	0.025959
maxD control	2	9	GKIFEDNS	909.424	5.17856	0	0	0
maxD control	2	9	GKIFEDNS	909.424	5.39336	720	3.21045	0.20294
CS complex	2	20	GKIFEDNSLTIGHTPLVRL	2110.16	7.56853	0	0	0
CS complex	2	20	GKIFEDNSLTIGHTPLVRL	2110.16	7.60543	0.033	0.897746	0.13529
CS complex	2	20	GKIFEDNSLTIGHTPLVRL	2110.16	7.64666	1.667	1.73986	0.158248
CS complex	2	20	GKIFEDNSLTIGHTPLVRL	2110.16	7.55777	16.667	1.71565	0.126406
CS complex	2	20	GKIFEDNSLTIGHTPLVRL	2110.16	7.64754	60	1.85103	0.132367
CS complex	2	20	GKIFEDNSLTIGHTPLVRL	2110.16	7.64957	720	2.62292	0.117472
CysK	2	20	GKIFEDNSLTIGHTPLVRL	2110.16	7.5638	0	0	0
CysK	2	20	GKIFEDNSLTIGHTPLVRL	2110.16	7.56104	0.033	0.792677	0.152968
CysK	2	20	GKIFEDNSLTIGHTPLVRL	2110.16	7.64524	1.667	1.74748	0.160667
CysK	2	20	GKIFEDNSLTIGHTPLVRL	2110.16	7.57399	16.667	1.85555	0.141434
CysK	2	20	GKIFEDNSLTIGHTPLVRL	2110.16	7.65752	60	2.08294	0.140721
CysK	2	20	GKIFEDNSLTIGHTPLVRL	2110.16	7.65105	720	3.06408	0.131069
maxD control	2	20	GKIFEDNSLTIGHTPLVRL	2110.16	7.56853	0	0	0
maxD control	2	20	GKIFEDNSLTIGHTPLVRL	2110.16	7.79192	720	8.81283	0.23345
CS complex	10	20	LTIGHTPLVRL	1219.74	7.1282	0	0	0
CS complex	10	20	LTIGHTPLVRL	1219.74	7.16311	0.033	0.376616	0.242116
CS complex	10	20	LTIGHTPLVRL	1219.74	7.20897	1.667	0.420246	0.199844
CS complex	10	20	LTIGHTPLVRL	1219.74	7.11282	16.667	0.330771	0.132402
CS complex	10	20	LTIGHTPLVRL	1219.74	7.21092	60	0.435572	0.20657
CS complex	10	20	LTIGHTPLVRL	1219.74	7.21175	720	0.863617	0.200506
CysK	10	20	LTIGHTPLVRL	1219.74	7.12287	0	0	0
CysK	10	20	LTIGHTPLVRL	1219.74	7.1144	0.033	0.382822	0.207212
CysK	10	20	LTIGHTPLVRL	1219.74	7.20794	1.667	0.437959	0.177836
CysK	10	20	LTIGHTPLVRL	1219.74	7.12933	16.667	0.524553	0.120362
CysK	10	20	LTIGHTPLVRL	1219.74	7.21619	60	0.580812	0.157166
CysK	10	20	LTIGHTPLVRL	1219.74	7.21288	720	1.1104	0.112944
maxD control	10	20	LTIGHTPLVRL	1219.74	7.1282	0	0	0
maxD control	10	20	LTIGHTPLVRL	1219.74	7.37615	720	4.51369	0.151156
CS complex	11	20	TIGHTPLVRL	1106.66	6.48049	0	0	0
CS complex	11	20	TIGHTPLVRL	1106.66	6.52266	0.033	0.456582	0.061436
CS complex	11	20	TIGHTPLVRL	1106.66	6.56998	1.667	0.417072	0.065751
CS complex	11	20	TIGHTPLVRL	1106.66	6.47715	16.667	0.4185	0.03349
CS complex	11	20	TIGHTPLVRL	1106.66	6.57034	60	0.496438	0.058198
CS complex	11	20	TIGHTPLVRL	1106.66	6.57378	720	0.602029	0.033153
CysK	11	20	TIGHTPLVRL	1106.66	6.48231	0	0	0
CysK	11	20	TIGHTPLVRL	1106.66	6.48206	0.033	0.47824	0.050436
CysK	11	20	TIGHTPLVRL	1106.66	6.57221	1.667	0.472784	0.04549
CysK	11	20	TIGHTPLVRL	1106.66	6.49829	16.667	0.525684	0.046011
CysK	11	20	TIGHTPLVRL	1106.66	6.58029	60	0.572107	0.074429
CysK	11	20	TIGHTPLVRL	1106.66	6.57494	720	0.740136	0.036393
maxD control	11	20	TIGHTPLVRL	1106.66	6.48049	0	0	0
maxD control	11	20	TIGHTPLVRL	1106.66	6.76526	720	3.92222	0.08754
CS complex	12	20	IGHTPLVRL	1005.61	7.12549	0	0	0
CS complex	12	20	IGHTPLVRL	1005.61	7.16156	0.033	0.376254	0.01194
CS complex	12	20	IGHTPLVRL	1005.61	7.20815	1.667	0.376373	0.051646
CS complex	12	20	IGHTPLVRL	1005.61	7.11317	16.667	0.214415	0
CS complex	12	20	IGHTPLVRL	1005.61	7.20909	60	0.352353	0
CS complex	12	20	IGHTPLVRL	1005.61	7.20924	720	0.609707	0
CysK	12	20	IGHTPLVRL	1005.61	7.12219	0	0	0
CysK	12	20	IGHTPLVRL	1005.61	7.11462	0.033	0.40209	0.014125
CysK	12	20	IGHTPLVRL	1005.61	7.20635	1.667	0.410747	0.033732
CysK	12	20	IGHTPLVRL	1005.61	7.12941	16.667	0.395183	1.14e-13
CysK	12	20	IGHTPLVRL	1005.61	7.21623	60	0.455851	1.14e-13
CysK	12	20	IGHTPLVRL	1005.61	7.21033	720	0.842736	1.14e-13
maxD control	12	20	IGHTPLVRL	1005.61	7.12549	0	0	0
maxD control	12	20	IGHTPLVRL	1005.61	7.37587	720	3.61079	0.084724
CS complex	21	29	NRIGNGRIL	1012.59	5.46051	0	0	0
CS complex	21	29	NRIGNGRIL	1012.59	5.49853	0.033	0.909705	0.152086
CS complex	21	29	NRIGNGRIL	1012.59	5.53366	1.667	1.98322	0.120174
CS complex	21	29	NRIGNGRIL	1012.59	5.46255	16.667	2.15695	0.12747
CS complex	21	29	NRIGNGRIL	1012.59	5.53831	60	2.37255	0.108859
CS complex	21	29	NRIGNGRIL	1012.59	5.5418	720	3.03975	0.110647
CysK	21	29	NRIGNGRIL	1012.59	5.46024	0	0	0
CysK	21	29	NRIGNGRIL	1012.59	5.46482	0.033	0.875042	0.140249
CysK	21	29	NRIGNGRIL	1012.59	5.53462	1.667	2.07194	0.103325
CysK	21	29	NRIGNGRIL	1012.59	5.47975	16.667	2.22752	0.081456
CysK	21	29	NRIGNGRIL	1012.59	5.55286	60	2.46608	0.087715
CysK	21	29	NRIGNGRIL	1012.59	5.54204	720	3.10617	0.084736
maxD control	21	29	NRIGNGRIL	1012.59	5.46051	0	0	0
maxD control	21	29	NRIGNGRIL	1012.59	5.75	720	3.84452	0.116155
CS complex	21	30	NRIGNGRILA	1083.63	5.1283	0	0	0
CS complex	21	30	NRIGNGRILA	1083.63	5.16113	0.033	1.0989	0.021412
CS complex	21	30	NRIGNGRILA	1083.63	5.18885	1.667	2.2273	0.081441
CS complex	21	30	NRIGNGRILA	1083.63	5.12359	16.667	2.33793	0
CS complex	21	30	NRIGNGRILA	1083.63	5.19616	60	2.56652	0
CS complex	21	30	NRIGNGRILA	1083.63	5.19903	720	3.43221	0
CysK	21	30	NRIGNGRILA	1083.63	5.12589	0	0	0
CysK	21	30	NRIGNGRILA	1083.63	5.13014	0.033	0.97921	0.063413
CysK	21	30	NRIGNGRILA	1083.63	5.19139	1.667	2.26894	0.048205
CysK	21	30	NRIGNGRILA	1083.63	5.14401	16.667	2.35982	0
CysK	21	30	NRIGNGRILA	1083.63	5.20592	60	2.56746	0
CysK	21	30	NRIGNGRILA	1083.63	5.19713	720	3.42723	0
maxD control	21	30	NRIGNGRILA	1083.63	5.12823	0	0	0
maxD control	21	30	NRIGNGRILA	1083.63	5.40885	720	4.66549	0.067568
CS complex	21	39	NRIGNGRILAKVESRNPSF	2128.17	5.8893	0	0	0
CS complex	21	39	NRIGNGRILAKVESRNPSF	2128.17	5.90698	0.033	1.1696	0.025641
CS complex	21	39	NRIGNGRILAKVESRNPSF	2128.17	5.9526	1.667	2.20329	0.054475
CS complex	21	39	NRIGNGRILAKVESRNPSF	2128.17	5.86905	16.667	2.80472	0
CS complex	21	39	NRIGNGRILAKVESRNPSF	2128.17	5.95832	60	3.00529	0
CS complex	21	39	NRIGNGRILAKVESRNPSF	2128.17	5.94081	720	4.0651	0
CysK	21	39	NRIGNGRILAKVESRNPSF	2128.17	5.89517	0	0	0
CysK	21	39	NRIGNGRILAKVESRNPSF	2128.17	5.87662	0.033	1.07812	0.082922
CysK	21	39	NRIGNGRILAKVESRNPSF	2128.17	5.95122	1.667	2.26061	0.043017
CysK	21	39	NRIGNGRILAKVESRNPSF	2128.17	5.88783	16.667	2.90766	0
CysK	21	39	NRIGNGRILAKVESRNPSF	2128.17	5.96303	60	3.09805	0
CysK	21	39	NRIGNGRILAKVESRNPSF	2128.17	5.95615	720	4.08484	0
maxD control	21	39	NRIGNGRILAKVESRNPSF	2128.17	5.8893	0	0	0
maxD control	21	39	NRIGNGRILAKVESRNPSF	2128.17	6.10148	720	10.3273	0.189131
CS complex	30	39	AKVESRNPSF	1134.58	4.80938	0	0	0
CS complex	30	39	AKVESRNPSF	1134.58	4.84956	0.033	0.589793	0.099022
CS complex	30	39	AKVESRNPSF	1134.58	4.88164	1.667	0.606321	0.087718
CS complex	30	39	AKVESRNPSF	1134.58	4.82852	16.667	0.659391	0.052732
CS complex	30	39	AKVESRNPSF	1134.58	4.88973	60	0.887364	0.058277
CS complex	30	39	AKVESRNPSF	1134.58	4.89019	720	1.01018	0.064831
CysK	30	39	AKVESRNPSF	1134.58	4.80823	0	0	0
CysK	30	39	AKVESRNPSF	1134.58	4.82043	0.033	0.627279	0.053727
CysK	30	39	AKVESRNPSF	1134.58	4.88076	1.667	0.689607	0.038754
CysK	30	39	AKVESRNPSF	1134.58	4.83677	16.667	0.87685	0
CysK	30	39	AKVESRNPSF	1134.58	4.90104	60	0.963328	0
CysK	30	39	AKVESRNPSF	1134.58	4.88875	720	1.08716	0
maxD control	30	39	AKVESRNPSF	1134.58	4.80938	0	0	0
maxD control	30	39	AKVESRNPSF	1134.58	5.11754	720	3.9887	0.110352
CS complex	31	39	KVESRNPSF	1063.55	4.7693	0	0	0
CS complex	31	39	KVESRNPSF	1063.55	4.81262	0.033	0.52119	0.018084
CS complex	31	39	KVESRNPSF	1063.55	4.84232	1.667	0.547395	0.037852
CS complex	31	39	KVESRNPSF	1063.55	4.79744	16.667	0.501066	0
CS complex	31	39	KVESRNPSF	1063.55	4.85278	60	0.809592	0
CS complex	31	39	KVESRNPSF	1063.55	4.85283	720	0.923335	0
CysK	31	39	KVESRNPSF	1063.55	4.76989	0	0	0
CysK	31	39	KVESRNPSF	1063.55	4.78315	0.033	0.567344	0.007887
CysK	31	39	KVESRNPSF	1063.55	4.84232	1.667	0.656179	0.021191
CysK	31	39	KVESRNPSF	1063.55	4.79936	16.667	0.812755	0
CysK	31	39	KVESRNPSF	1063.55	4.86323	60	0.906878	0
CysK	31	39	KVESRNPSF	1063.55	4.85204	720	1.02689	0
maxD control	31	39	KVESRNPSF	1063.55	4.7693	0	0	0
maxD control	31	39	KVESRNPSF	1063.55	5.08755	720	3.07091	0.053173
CS complex	40	48	SVKCRIGAN	947.503	3.87364	0	0	0
CS complex	40	48	SVKCRIGAN	947.503	3.90176	0.033	0.475368	0.029648
CS complex	40	48	SVKCRIGAN	947.503	3.92543	1.667	0.434518	0.038173
CS complex	40	48	SVKCRIGAN	947.503	3.94401	60	0.915684	0
CS complex	40	48	SVKCRIGAN	947.503	3.94406	720	1.46111	0
CysK	40	48	SVKCRIGAN	947.503	3.86264	0	0	0
CysK	40	48	SVKCRIGAN	947.503	3.89098	0.033	0.487243	0.034865
CysK	40	48	SVKCRIGAN	947.503	3.92571	1.667	0.475183	0.055971
CysK	40	48	SVKCRIGAN	947.503	3.92131	16.667	0.663519	0
CysK	40	48	SVKCRIGAN	947.503	3.95085	60	0.930357	0
CysK	40	48	SVKCRIGAN	947.503	3.94347	720	1.41035	1.14e-13
maxD control	40	48	SVKCRIGAN	947.503	3.87364	0	0	0
maxD control	40	48	SVKCRIGAN	947.503	4.11851	720	4.35888	0.101117
CS complex	40	49	SVKCRIGANM	1078.55	12.9357	0	0	0
CS complex	40	49	SVKCRIGANM	1078.55	12.9301	0.033	0.209059	0.025149
CS complex	40	49	SVKCRIGANM	1078.55	12.9315	1.667	0.264917	0.04168
CS complex	40	49	SVKCRIGANM	1078.55	12.9409	16.667	0.351099	0
CS complex	40	49	SVKCRIGANM	1078.55	12.9321	60	0.496166	0
CS complex	40	49	SVKCRIGANM	1078.55	12.9276	720	1.09914	0
CysK	40	49	SVKCRIGANM	1078.55	12.9446	0	0	0
CysK	40	49	SVKCRIGANM	1078.55	12.9307	0.033	0.365281	0.021579
CysK	40	49	SVKCRIGANM	1078.55	12.9279	1.667	0.414605	0.063248
CysK	40	49	SVKCRIGANM	1078.55	12.9397	16.667	0.545971	0
CysK	40	49	SVKCRIGANM	1078.55	12.9234	60	0.69622	0
CysK	40	49	SVKCRIGANM	1078.55	12.934	720	1.21179	0
maxD control	40	49	SVKCRIGANM	1078.55	12.9357	0	0	0
maxD control	40	49	SVKCRIGANM	1078.55	12.9403	720	4.57343	0.065831
CS complex	49	64	MIWDAEKRGVLKPGVE	1827.97	6.32495	0	0	0
CS complex	49	64	MIWDAEKRGVLKPGVE	1827.97	6.35474	0.033	0.933171	0.028847
CS complex	49	64	MIWDAEKRGVLKPGVE	1827.97	6.39044	1.667	2.412	0.005476
CS complex	49	64	MIWDAEKRGVLKPGVE	1827.97	6.31651	16.667	3.68934	0
CS complex	49	64	MIWDAEKRGVLKPGVE	1827.97	6.38939	60	4.68308	0
CS complex	49	64	MIWDAEKRGVLKPGVE	1827.97	6.39078	720	5.45288	0
CysK	49	64	MIWDAEKRGVLKPGVE	1827.97	6.32677	0	0	0
CysK	49	64	MIWDAEKRGVLKPGVE	1827.97	6.32387	0.033	0.92805	0.017248
CysK	49	64	MIWDAEKRGVLKPGVE	1827.97	6.39329	1.667	2.47072	0.014313
CysK	49	64	MIWDAEKRGVLKPGVE	1827.97	6.33464	16.667	3.72787	0
CysK	49	64	MIWDAEKRGVLKPGVE	1827.97	6.40358	60	4.68821	0
CysK	49	64	MIWDAEKRGVLKPGVE	1827.97	6.39374	720	5.50451	0
maxD control	49	64	MIWDAEKRGVLKPGVE	1827.97	6.32495	0	0	0
maxD control	49	64	MIWDAEKRGVLKPGVE	1827.97	6.5589	720	7.61624	0.131463
CS complex	50	64	IWDAEKRGVLKPGVE	1696.93	5.61765	0	0	0
CS complex	50	64	IWDAEKRGVLKPGVE	1696.93	5.65012	0.033	0.973894	0.010363
CS complex	50	64	IWDAEKRGVLKPGVE	1696.93	5.67528	1.667	2.42123	0.029733
CS complex	50	64	IWDAEKRGVLKPGVE	1696.93	5.60644	16.667	3.86913	0
CS complex	50	64	IWDAEKRGVLKPGVE	1696.93	5.67718	60	4.63344	0
CS complex	50	64	IWDAEKRGVLKPGVE	1696.93	5.67904	720	5.44138	2.27e-13
CysK	50	64	IWDAEKRGVLKPGVE	1696.93	5.61727	0	0	0
CysK	50	64	IWDAEKRGVLKPGVE	1696.93	5.61709	0.033	0.992251	0.025897
CysK	50	64	IWDAEKRGVLKPGVE	1696.93	5.67625	1.667	2.5012	0.060231
CysK	50	64	IWDAEKRGVLKPGVE	1696.93	5.62638	16.667	3.73144	0
CysK	50	64	IWDAEKRGVLKPGVE	1696.93	5.68924	60	4.70043	0
CysK	50	64	IWDAEKRGVLKPGVE	1696.93	5.68127	720	5.46079	0
maxD control	50	64	IWDAEKRGVLKPGVE	1696.93	5.61765	0	0	0
maxD control	50	64	IWDAEKRGVLKPGVE	1696.93	5.84174	720	6.6472	0.130266
CS complex	51	64	WDAEKRGVLKPGVE	1583.85	5.61752	0	0	0
CS complex	51	64	WDAEKRGVLKPGVE	1583.85	5.65188	0.033	1.05984	0.033524
CS complex	51	64	WDAEKRGVLKPGVE	1583.85	5.6761	1.667	2.50565	0.060669
CS complex	51	64	WDAEKRGVLKPGVE	1583.85	5.60952	16.667	3.74309	2.27e-13
CS complex	51	64	WDAEKRGVLKPGVE	1583.85	5.67741	60	4.65968	2.27e-13
CS complex	51	64	WDAEKRGVLKPGVE	1583.85	5.68117	720	5.39952	0
CysK	51	64	WDAEKRGVLKPGVE	1583.85	5.61253	0	0	0
CysK	51	64	WDAEKRGVLKPGVE	1583.85	5.61739	0.033	1.03206	0.013733
CysK	51	64	WDAEKRGVLKPGVE	1583.85	5.67588	1.667	2.54365	0.021954
CysK	51	64	WDAEKRGVLKPGVE	1583.85	5.62362	16.667	3.74853	0
CysK	51	64	WDAEKRGVLKPGVE	1583.85	5.68714	60	4.68713	0
CysK	51	64	WDAEKRGVLKPGVE	1583.85	5.67804	720	5.45814	0
maxD control	51	64	WDAEKRGVLKPGVE	1583.85	5.61752	0	0	0
maxD control	51	64	WDAEKRGVLKPGVE	1583.85	5.84153	720	6.64103	0.131998
CS complex	52	64	DAEKRGVLKPGVE	1397.77	5.61925	0	0	0
CS complex	52	64	DAEKRGVLKPGVE	1397.77	5.6537	0.033	1.01916	0.031816
CS complex	52	64	DAEKRGVLKPGVE	1397.77	5.67929	1.667	2.2779	0.030473
CS complex	52	64	DAEKRGVLKPGVE	1397.77	5.61172	16.667	3.5949	0
CS complex	52	64	DAEKRGVLKPGVE	1397.77	5.68107	60	4.49941	0
CS complex	52	64	DAEKRGVLKPGVE	1397.77	5.68349	720	4.91066	0
CysK	52	64	DAEKRGVLKPGVE	1397.77	5.61567	0	0	0
CysK	52	64	DAEKRGVLKPGVE	1397.77	5.61957	0.033	0.959874	0.003913
CysK	52	64	DAEKRGVLKPGVE	1397.77	5.67636	1.667	2.28204	0.037929
CysK	52	64	DAEKRGVLKPGVE	1397.77	5.62757	16.667	3.62063	0
CysK	52	64	DAEKRGVLKPGVE	1397.77	5.68812	60	4.53421	0
CysK	52	64	DAEKRGVLKPGVE	1397.77	5.67996	720	4.90826	0
maxD control	52	64	DAEKRGVLKPGVE	1397.77	5.61925	0	0	0
maxD control	52	64	DAEKRGVLKPGVE	1397.77	5.84281	720	6.18802	0.115132
CS complex	65	77	LVEPTSGNTGIAL	1271.68	7.33679	0	0	0
CS complex	65	77	LVEPTSGNTGIAL	1271.68	7.37393	0.033	0.967434	0.042739
CS complex	65	77	LVEPTSGNTGIAL	1271.68	7.4128	1.667	1.88823	0.050972
CS complex	65	77	LVEPTSGNTGIAL	1271.68	7.32411	16.667	2.72715	0
CS complex	65	77	LVEPTSGNTGIAL	1271.68	7.40901	60	3.0932	2.27e-13
CS complex	65	77	LVEPTSGNTGIAL	1271.68	7.41672	720	3.5967	0
CysK	65	77	LVEPTSGNTGIAL	1271.68	7.32335	0	0	0
CysK	65	77	LVEPTSGNTGIAL	1271.68	7.32661	0.033	2.69577	0.057995
CysK	65	77	LVEPTSGNTGIAL	1271.68	7.40522	1.667	2.89509	0.040985
CysK	65	77	LVEPTSGNTGIAL	1271.68	7.338	16.667	3.2521	0
CysK	65	77	LVEPTSGNTGIAL	1271.68	7.41273	60	3.59248	0
CysK	65	77	LVEPTSGNTGIAL	1271.68	7.40724	720	3.99113	0
maxD control	65	77	LVEPTSGNTGIAL	1271.68	7.33679	0	0	0
maxD control	65	77	LVEPTSGNTGIAL	1271.68	7.47221	720	5.97451	0.13395
CS complex	65	78	LVEPTSGNTGIALA	1342.71	6.86888	0	0	0
CS complex	65	78	LVEPTSGNTGIALA	1342.71	6.90248	0.033	1.02703	0.036788
CS complex	65	78	LVEPTSGNTGIALA	1342.71	6.93916	1.667	2.08484	0.040093
CS complex	65	78	LVEPTSGNTGIALA	1342.71	6.85638	16.667	2.94401	0
CS complex	65	78	LVEPTSGNTGIALA	1342.71	6.93577	60	3.27714	0
CS complex	65	78	LVEPTSGNTGIALA	1342.71	6.94469	720	3.72279	0
CysK	65	78	LVEPTSGNTGIALA	1342.71	6.86396	0	0	0
CysK	65	78	LVEPTSGNTGIALA	1342.71	6.8652	0.033	2.83	0.082843
CysK	65	78	LVEPTSGNTGIALA	1342.71	6.93924	1.667	3.08585	0.069678
CysK	65	78	LVEPTSGNTGIALA	1342.71	6.87925	16.667	3.37425	0
CysK	65	78	LVEPTSGNTGIALA	1342.71	6.95042	60	3.72143	0
CysK	65	78	LVEPTSGNTGIALA	1342.71	6.94346	720	4.05194	0
maxD control	65	78	LVEPTSGNTGIALA	1342.71	6.86888	0	0	0
maxD control	65	78	LVEPTSGNTGIALA	1342.71	6.99429	720	6.85008	0.149136
CS complex	78	85	AYVAAARG	778.414	3.78369	0	0	0
CS complex	78	85	AYVAAARG	778.414	3.8093	0.033	0.399779	0.043939
CS complex	78	85	AYVAAARG	778.414	3.83342	1.667	0.371272	0.042875
CS complex	78	85	AYVAAARG	778.414	3.85465	60	0.5994	0.021452
CS complex	78	85	AYVAAARG	778.414	3.8548	720	0.920071	0.036422
CysK	78	85	AYVAAARG	778.414	3.77287	0	0	0
CysK	78	85	AYVAAARG	778.414	3.80182	0.033	0.445221	0.018608
CysK	78	85	AYVAAARG	778.414	3.82996	1.667	0.425184	0.031658
CysK	78	85	AYVAAARG	778.414	3.83242	16.667	0.602488	0.017495
CysK	78	85	AYVAAARG	778.414	3.85995	60	0.826251	0.021116
CysK	78	85	AYVAAARG	778.414	3.85054	720	0.949677	0.018269
maxD control	78	85	AYVAAARG	778.414	3.78369	0	0	0
maxD control	78	85	AYVAAARG	778.414	3.98692	720	3.92161	0.111841
CS complex	78	92	AYVAAARGYKLTLTM	1628.88	7.32088	0	0	0
CS complex	78	92	AYVAAARGYKLTLTM	1628.88	7.36472	0.033	0.262003	0.009233
CS complex	78	92	AYVAAARGYKLTLTM	1628.88	7.40704	1.667	0.944502	0.018148
CS complex	78	92	AYVAAARGYKLTLTM	1628.88	7.3132	16.667	1.3247	0
CS complex	78	92	AYVAAARGYKLTLTM	1628.88	7.40682	60	1.91633	0
CS complex	78	92	AYVAAARGYKLTLTM	1628.88	7.40911	720	2.44472	0
CysK	78	92	AYVAAARGYKLTLTM	1628.88	7.31729	0	0	0
CysK	78	92	AYVAAARGYKLTLTM	1628.88	7.31616	0.033	0.268862	0.028791
CysK	78	92	AYVAAARGYKLTLTM	1628.88	7.40489	1.667	0.989552	0.015159
CysK	78	92	AYVAAARGYKLTLTM	1628.88	7.32518	16.667	1.56013	2.27e-13
CysK	78	92	AYVAAARGYKLTLTM	1628.88	7.41427	60	2.08186	0
CysK	78	92	AYVAAARGYKLTLTM	1628.88	7.40713	720	2.61025	0
maxD control	78	92	AYVAAARGYKLTLTM	1628.88	7.32088	0	0	0
maxD control	78	92	AYVAAARGYKLTLTM	1628.88	7.57476	720	9.35063	0.214215
CS complex	86	92	YKLTLTM	869.474	7.64478	0	0	0
CS complex	86	92	YKLTLTM	869.474	7.68982	0.033	0.206212	0.121065
CS complex	86	92	YKLTLTM	869.474	7.73287	1.667	0.261473	0.138763
CS complex	86	92	YKLTLTM	869.474	7.63956	16.667	0.358915	0.135481
CS complex	86	92	YKLTLTM	869.474	7.73544	60	0.657559	0.110916
CS complex	86	92	YKLTLTM	869.474	7.73588	720	0.858514	0.110113
CysK	86	92	YKLTLTM	869.474	7.64264	0	0	0
CysK	86	92	YKLTLTM	869.474	7.64201	0.033	0.261051	0.139582
CysK	86	92	YKLTLTM	869.474	7.73287	1.667	0.31547	0.15378
CysK	86	92	YKLTLTM	869.474	7.65247	16.667	0.450829	0.146299
CysK	86	92	YKLTLTM	869.474	7.7435	60	0.76778	0.154813
CysK	86	92	YKLTLTM	869.474	7.73615	720	0.940677	0.151593
maxD control	86	92	YKLTLTM	869.474	7.64473	0	0	0
maxD control	86	92	YKLTLTM	869.474	7.87771	720	3.71359	0.099078
CS complex	86	96	YKLTLTMPETM	1327.66	7.99588	0	0	0
CS complex	86	96	YKLTLTMPETM	1327.66	8.04314	0.033	0.686139	0.030822
CS complex	86	96	YKLTLTMPETM	1327.66	8.08956	1.667	1.42096	0.014402
CS complex	86	96	YKLTLTMPETM	1327.66	7.98904	16.667	1.74822	0
CS complex	86	96	YKLTLTMPETM	1327.66	8.09007	60	2.22568	0
CS complex	86	96	YKLTLTMPETM	1327.66	8.08901	720	2.80776	0
CysK	86	96	YKLTLTMPETM	1327.66	7.99381	0	0	0
CysK	86	96	YKLTLTMPETM	1327.66	7.98982	0.033	0.765469	0.046144
CysK	86	96	YKLTLTMPETM	1327.66	8.08745	1.667	1.49582	0.019741
CysK	86	96	YKLTLTMPETM	1327.66	7.99924	16.667	1.76548	0
CysK	86	96	YKLTLTMPETM	1327.66	8.09352	60	2.42658	0
CysK	86	96	YKLTLTMPETM	1327.66	8.08981	720	2.84598	0
maxD control	86	96	YKLTLTMPETM	1327.66	7.99588	0	0	0
maxD control	86	96	YKLTLTMPETM	1327.66	8.20336	720	5.584	0.078037
CS complex	93	110	PETMSIERRKLLKALGAN	2027.14	6.64743	0	0	0
CS complex	93	110	PETMSIERRKLLKALGAN	2027.14	6.67698	0.033	2.36721	0.103086
CS complex	93	110	PETMSIERRKLLKALGAN	2027.14	6.70666	1.667	4.46868	0.030372
CS complex	93	110	PETMSIERRKLLKALGAN	2027.14	6.62618	16.667	5.77898	2.27e-13
CS complex	93	110	PETMSIERRKLLKALGAN	2027.14	6.70739	60	6.07971	2.27e-13
CS complex	93	110	PETMSIERRKLLKALGAN	2027.14	6.70311	720	6.43322	0
CysK	93	110	PETMSIERRKLLKALGAN	2027.14	6.65301	0	0	0
CysK	93	110	PETMSIERRKLLKALGAN	2027.14	6.63837	0.033	2.39024	0.087427
CysK	93	110	PETMSIERRKLLKALGAN	2027.14	6.70733	1.667	5.17138	0.04482
CysK	93	110	PETMSIERRKLLKALGAN	2027.14	6.63789	16.667	5.7851	0
CysK	93	110	PETMSIERRKLLKALGAN	2027.14	6.71938	60	6.15797	0
CysK	93	110	PETMSIERRKLLKALGAN	2027.14	6.70726	720	6.59402	0
maxD control	93	110	PETMSIERRKLLKALGAN	2027.14	6.6475	0	0	0
maxD control	93	110	PETMSIERRKLLKALGAN	2027.14	6.85909	720	10.6194	0.160218
CS complex	97	110	SIERRKLLKALGAN	1568.95	5.3321	0	0	0
CS complex	97	110	SIERRKLLKALGAN	1568.95	5.35741	0.033	0.697255	0.019344
CS complex	97	110	SIERRKLLKALGAN	1568.95	5.37729	1.667	1.67573	0.021086
CS complex	97	110	SIERRKLLKALGAN	1568.95	5.28273	16.667	3.07689	0.0341
CS complex	97	110	SIERRKLLKALGAN	1568.95	5.37247	60	3.09436	0
CS complex	97	110	SIERRKLLKALGAN	1568.95	5.36961	720	3.59886	0
CysK	97	110	SIERRKLLKALGAN	1568.95	5.33438	0	0	0
CysK	97	110	SIERRKLLKALGAN	1568.95	5.32578	0.033	0.773559	0.05574
CysK	97	110	SIERRKLLKALGAN	1568.95	5.37389	1.667	2.38856	0.045268
CysK	97	110	SIERRKLLKALGAN	1568.95	5.31719	16.667	3.26765	2.27e-13
CysK	97	110	SIERRKLLKALGAN	1568.95	5.37993	60	3.34519	2.27e-13
CysK	97	110	SIERRKLLKALGAN	1568.95	5.37509	720	3.58605	2.27e-13
maxD control	97	110	SIERRKLLKALGAN	1568.95	5.3321	0	0	0
maxD control	97	110	SIERRKLLKALGAN	1568.95	5.57228	720	7.5494	0.154236
CS complex	97	111	SIERRKLLKALGANL	1682.04	6.36543	0	0	0
CS complex	97	111	SIERRKLLKALGANL	1682.04	6.38938	0.033	0.854311	0.013998
CS complex	97	111	SIERRKLLKALGANL	1682.04	6.42702	1.667	2.46128	0.049048
CS complex	97	111	SIERRKLLKALGANL	1682.04	6.34527	16.667	3.36608	0
CS complex	97	111	SIERRKLLKALGANL	1682.04	6.42027	60	3.65598	0
CS complex	97	111	SIERRKLLKALGANL	1682.04	6.41583	720	4.06649	0
CysK	97	111	SIERRKLLKALGANL	1682.04	6.3717	0	0	0
CysK	97	111	SIERRKLLKALGANL	1682.04	6.35636	0.033	0.948106	0.102985
CysK	97	111	SIERRKLLKALGANL	1682.04	6.42613	1.667	2.99834	0.049064
CysK	97	111	SIERRKLLKALGANL	1682.04	6.35899	16.667	3.73499	2.27e-13
CysK	97	111	SIERRKLLKALGANL	1682.04	6.43071	60	3.9187	2.27e-13
CysK	97	111	SIERRKLLKALGANL	1682.04	6.42628	720	4.20882	2.27e-13
maxD control	97	111	SIERRKLLKALGANL	1682.04	6.36543	0	0	0
maxD control	97	111	SIERRKLLKALGANL	1682.04	6.6117	720	8.37927	0.123575
CS complex	99	111	ERRKLLKALGANL	1481.93	5.86634	0	0	0
CS complex	99	111	ERRKLLKALGANL	1481.93	5.88913	0.033	0.540898	0.066484
CS complex	99	111	ERRKLLKALGANL	1481.93	5.92425	1.667	1.46814	0.016142
CS complex	99	111	ERRKLLKALGANL	1481.93	5.85486	16.667	2.39258	0
CS complex	99	111	ERRKLLKALGANL	1481.93	5.92664	60	2.57676	0
CS complex	99	111	ERRKLLKALGANL	1481.93	5.92036	720	3.04263	0
CysK	99	111	ERRKLLKALGANL	1481.93	5.8815	0	0	0
CysK	99	111	ERRKLLKALGANL	1481.93	5.85532	0.033	0.672137	0.055545
CysK	99	111	ERRKLLKALGANL	1481.93	5.9259	1.667	1.99752	0.038384
CysK	99	111	ERRKLLKALGANL	1481.93	5.86949	16.667	2.57233	0
CysK	99	111	ERRKLLKALGANL	1481.93	5.94137	60	2.73726	0
CysK	99	111	ERRKLLKALGANL	1481.93	5.93186	720	3.13221	0
maxD control	99	111	ERRKLLKALGANL	1481.93	5.86634	0	0	0
maxD control	99	111	ERRKLLKALGANL	1481.93	6.11739	720	7.20198	0.095506
CS complex	100	110	RRKLLKALGAN	1239.79	4.21108	0	0	0
CS complex	100	110	RRKLLKALGAN	1239.79	4.22464	0.033	0.296922	0.124
CS complex	100	110	RRKLLKALGAN	1239.79	4.25921	1.667	0.612986	0.140554
CS complex	100	110	RRKLLKALGAN	1239.79	4.26731	60	1.36306	0.103978
CS complex	100	110	RRKLLKALGAN	1239.79	4.26773	720	1.71876	0.104619
CysK	100	110	RRKLLKALGAN	1239.79	4.22832	0	0	0
CysK	100	110	RRKLLKALGAN	1239.79	4.21148	0.033	0.311705	0.093769
CysK	100	110	RRKLLKALGAN	1239.79	4.26068	1.667	0.807372	0.107437
CysK	100	110	RRKLLKALGAN	1239.79	4.2427	16.667	1.29172	0.071336
CysK	100	110	RRKLLKALGAN	1239.79	4.27509	60	1.42511	0.063329
CysK	100	110	RRKLLKALGAN	1239.79	4.27716	720	1.76271	0.083883
maxD control	100	110	RRKLLKALGAN	1239.79	4.21099	0	0	0
maxD control	100	110	RRKLLKALGAN	1239.79	4.524	720	5.58443	0.182259
CS complex	102	117	KLLKALGANLVLTEGA	1610.98	5.34824	0	0	0
CS complex	102	117	KLLKALGANLVLTEGA	1610.98	5.37483	0.033	1.15304	0.035479
CS complex	102	117	KLLKALGANLVLTEGA	1610.98	5.38749	1.667	2.512	0.050597
CS complex	102	117	KLLKALGANLVLTEGA	1610.98	5.39168	60	3.16716	0
CS complex	102	117	KLLKALGANLVLTEGA	1610.98	5.39589	720	3.53828	0
CysK	102	117	KLLKALGANLVLTEGA	1610.98	5.34866	0	0	0
CysK	102	117	KLLKALGANLVLTEGA	1610.98	5.34091	0.033	1.39209	0.112305
CysK	102	117	KLLKALGANLVLTEGA	1610.98	5.39114	1.667	2.66922	0.02115
CysK	102	117	KLLKALGANLVLTEGA	1610.98	5.3362	16.667	3.24693	0
CysK	102	117	KLLKALGANLVLTEGA	1610.98	5.40313	60	3.13562	0
CysK	102	117	KLLKALGANLVLTEGA	1610.98	5.39345	720	3.6872	0
maxD control	102	117	KLLKALGANLVLTEGA	1610.98	5.34824	0	0	0
maxD control	102	117	KLLKALGANLVLTEGA	1610.98	5.57787	720	7.50458	0.197525
CS complex	111	125	LVLTEGAKGMKGAIQ	1515.85	5.83962	0	0	0
CS complex	111	125	LVLTEGAKGMKGAIQ	1515.85	5.8651	0.033	3.71203	0.047684
CS complex	111	125	LVLTEGAKGMKGAIQ	1515.85	5.89508	1.667	5.52025	0.076675
CS complex	111	125	LVLTEGAKGMKGAIQ	1515.85	5.81789	16.667	6.93521	0
CS complex	111	125	LVLTEGAKGMKGAIQ	1515.85	5.89328	60	7.93456	0
CS complex	111	125	LVLTEGAKGMKGAIQ	1515.85	5.89115	720	8.95079	0
CysK	111	125	LVLTEGAKGMKGAIQ	1515.85	5.83384	0	0	0
CysK	111	125	LVLTEGAKGMKGAIQ	1515.85	5.82866	0.033	3.90609	0.123791
CysK	111	125	LVLTEGAKGMKGAIQ	1515.85	5.89119	1.667	6.41751	0.132262
CysK	111	125	LVLTEGAKGMKGAIQ	1515.85	5.83056	16.667	8.02355	2.27e-13
CysK	111	125	LVLTEGAKGMKGAIQ	1515.85	5.9007	60	8.63593	0
CysK	111	125	LVLTEGAKGMKGAIQ	1515.85	5.89123	720	9.1504	0
maxD control	111	125	LVLTEGAKGMKGAIQ	1515.85	5.83962	0	0	0
maxD control	111	125	LVLTEGAKGMKGAIQ	1515.85	6.04429	720	8.18019	0.192254
CS complex	111	129	LVLTEGAKGMKGAIQKAEE	1973.07	6.14752	0	0	0
CS complex	111	129	LVLTEGAKGMKGAIQKAEE	1973.07	6.16361	0.033	3.47722	0.177098
CS complex	111	129	LVLTEGAKGMKGAIQKAEE	1973.07	6.18781	1.667	5.30669	0.163839
CS complex	111	129	LVLTEGAKGMKGAIQKAEE	1973.07	6.08607	16.667	6.96219	0.145807
CS complex	111	129	LVLTEGAKGMKGAIQKAEE	1973.07	6.17814	60	7.81268	0.146395
CS complex	111	129	LVLTEGAKGMKGAIQKAEE	1973.07	6.16831	720	9.42294	0.145024
CysK	111	129	LVLTEGAKGMKGAIQKAEE	1973.07	6.14294	0	0	0
CysK	111	129	LVLTEGAKGMKGAIQKAEE	1973.07	6.12341	0.033	3.62025	0.199261
CysK	111	129	LVLTEGAKGMKGAIQKAEE	1973.07	6.18169	1.667	6.15531	0.249507
CysK	111	129	LVLTEGAKGMKGAIQKAEE	1973.07	6.1088	16.667	7.94314	0.150244
CysK	111	129	LVLTEGAKGMKGAIQKAEE	1973.07	6.17849	60	8.66879	0.150053
CysK	111	129	LVLTEGAKGMKGAIQKAEE	1973.07	6.16222	720	9.95407	0.150244
maxD control	111	129	LVLTEGAKGMKGAIQKAEE	1973.07	6.14752	0	0	0
maxD control	111	129	LVLTEGAKGMKGAIQKAEE	1973.07	6.30372	720	10.5369	0.324029
CS complex	112	129	VLTEGAKGMKGAIQKAEE	1859.98	5.33892	0	0	0
CS complex	112	129	VLTEGAKGMKGAIQKAEE	1859.98	5.35718	0.033	3.28013	0.159875
CS complex	112	129	VLTEGAKGMKGAIQKAEE	1859.98	5.37549	1.667	4.88433	0.152952
CS complex	112	129	VLTEGAKGMKGAIQKAEE	1859.98	5.27848	16.667	6.16061	0.134927
CS complex	112	129	VLTEGAKGMKGAIQKAEE	1859.98	5.37016	60	6.7829	0.129713
CS complex	112	129	VLTEGAKGMKGAIQKAEE	1859.98	5.36111	720	8.38905	0.147767
CysK	112	129	VLTEGAKGMKGAIQKAEE	1859.98	5.33313	0	0	0
CysK	112	129	VLTEGAKGMKGAIQKAEE	1859.98	5.32471	0.033	3.47335	0.195661
CysK	112	129	VLTEGAKGMKGAIQKAEE	1859.98	5.37169	1.667	5.5497	0.213533
CysK	112	129	VLTEGAKGMKGAIQKAEE	1859.98	5.30639	16.667	7.0725	0.15571
CysK	112	129	VLTEGAKGMKGAIQKAEE	1859.98	5.37065	60	7.75649	0.159539
CysK	112	129	VLTEGAKGMKGAIQKAEE	1859.98	5.35517	720	8.9281	0.152216
maxD control	112	129	VLTEGAKGMKGAIQKAEE	1859.98	5.33892	0	0	0
maxD control	112	129	VLTEGAKGMKGAIQKAEE	1859.98	5.51751	720	9.57232	0.327663
CS complex	113	129	LTEGAKGMKGAIQKAEE	1760.92	6.14709	0	0	0
CS complex	113	129	LTEGAKGMKGAIQKAEE	1760.92	6.16585	0.033	3.25786	0.226251
CS complex	113	129	LTEGAKGMKGAIQKAEE	1760.92	6.18945	1.667	4.97979	0.192899
CS complex	113	129	LTEGAKGMKGAIQKAEE	1760.92	6.08633	16.667	6.54134	0.186283
CS complex	113	129	LTEGAKGMKGAIQKAEE	1760.92	6.17889	60	7.27748	0.199654
CS complex	113	129	LTEGAKGMKGAIQKAEE	1760.92	6.16959	720	8.75996	0.191398
CysK	113	129	LTEGAKGMKGAIQKAEE	1760.92	6.14251	0	0	0
CysK	113	129	LTEGAKGMKGAIQKAEE	1760.92	6.12449	0.033	3.45381	0.222727
CysK	113	129	LTEGAKGMKGAIQKAEE	1760.92	6.18221	1.667	5.76634	0.221377
CysK	113	129	LTEGAKGMKGAIQKAEE	1760.92	6.11037	16.667	7.45996	0.18096
CysK	113	129	LTEGAKGMKGAIQKAEE	1760.92	6.17981	60	8.10568	0.182493
CysK	113	129	LTEGAKGMKGAIQKAEE	1760.92	6.16128	720	9.34323	0.190531
maxD control	113	129	LTEGAKGMKGAIQKAEE	1760.92	6.14709	0	0	0
maxD control	113	129	LTEGAKGMKGAIQKAEE	1760.92	6.30502	720	10.0354	0.357407
CS complex	114	129	TEGAKGMKGAIQKAEE	1647.83	6.14472	0	0	0
CS complex	114	129	TEGAKGMKGAIQKAEE	1647.83	6.15609	0.033	3.21995	0.24257
CS complex	114	129	TEGAKGMKGAIQKAEE	1647.83	6.18563	1.667	4.91188	0.18886
CS complex	114	129	TEGAKGMKGAIQKAEE	1647.83	6.08525	16.667	6.43764	0.255543
CS complex	114	129	TEGAKGMKGAIQKAEE	1647.83	6.17395	60	7.14811	0.247805
CS complex	114	129	TEGAKGMKGAIQKAEE	1647.83	6.16232	720	8.57145	0.203728
CysK	114	129	TEGAKGMKGAIQKAEE	1647.83	6.14235	0	0	0
CysK	114	129	TEGAKGMKGAIQKAEE	1647.83	6.12243	0.033	3.44451	0.139629
CysK	114	129	TEGAKGMKGAIQKAEE	1647.83	6.18081	1.667	5.70996	0.190216
CysK	114	129	TEGAKGMKGAIQKAEE	1647.83	6.10863	16.667	7.33174	0.172936
CysK	114	129	TEGAKGMKGAIQKAEE	1647.83	6.17714	60	7.92502	0.185384
CysK	114	129	TEGAKGMKGAIQKAEE	1647.83	6.16055	720	9.05292	0.255928
maxD control	114	129	TEGAKGMKGAIQKAEE	1647.83	6.14472	0	0	0
maxD control	114	129	TEGAKGMKGAIQKAEE	1647.83	6.30696	720	9.65938	0.265685
CS complex	130	138	IVASNPEKY	1020.53	4.90031	0	0	0
CS complex	130	138	IVASNPEKY	1020.53	4.93855	0.033	0.70966	0.026377
CS complex	130	138	IVASNPEKY	1020.53	4.96255	1.667	2.01186	0.048149
CS complex	130	138	IVASNPEKY	1020.53	4.91275	16.667	2.36681	1.61e-13
CS complex	130	138	IVASNPEKY	1020.53	4.97105	60	2.49028	1.14e-13
CS complex	130	138	IVASNPEKY	1020.53	4.96854	720	2.85339	1.14e-13
CysK	130	138	IVASNPEKY	1020.53	4.90234	0	0	0
CysK	130	138	IVASNPEKY	1020.53	4.91048	0.033	0.706056	0.035596
CysK	130	138	IVASNPEKY	1020.53	4.96264	1.667	2.14229	0.064085
CysK	130	138	IVASNPEKY	1020.53	4.92187	16.667	2.37162	1.14e-13
CysK	130	138	IVASNPEKY	1020.53	4.97895	60	2.55094	1.14e-13
CysK	130	138	IVASNPEKY	1020.53	4.96676	720	2.94028	1.14e-13
maxD control	130	138	IVASNPEKY	1020.53	4.90031	0	0	0
maxD control	130	138	IVASNPEKY	1020.53	5.10039	720	3.59709	0.091219
CS complex	130	140	IVASNPEKYLL	1246.7	7.7213	0	0	0
CS complex	130	140	IVASNPEKYLL	1246.7	7.7663	0.033	0.470256	0.040605
CS complex	130	140	IVASNPEKYLL	1246.7	7.80986	1.667	1.54078	0.057475
CS complex	130	140	IVASNPEKYLL	1246.7	7.71162	16.667	2.11112	0
CS complex	130	140	IVASNPEKYLL	1246.7	7.81032	60	2.54122	0
CS complex	130	140	IVASNPEKYLL	1246.7	7.81201	720	3.13972	0
CysK	130	140	IVASNPEKYLL	1246.7	7.7162	0	0	0
CysK	130	140	IVASNPEKYLL	1246.7	7.71597	0.033	0.657917	0.031262
CysK	130	140	IVASNPEKYLL	1246.7	7.80746	1.667	1.8644	0.059255
CysK	130	140	IVASNPEKYLL	1246.7	7.72521	16.667	2.4764	0
CysK	130	140	IVASNPEKYLL	1246.7	7.81396	60	2.81841	0
CysK	130	140	IVASNPEKYLL	1246.7	7.80841	720	3.36821	0
maxD control	130	140	IVASNPEKYLL	1246.7	7.72113	0	0	0
maxD control	130	140	IVASNPEKYLL	1246.7	7.94927	720	4.73729	0.100043
CS complex	130	141	IVASNPEKYLLL	1359.78	8.57418	0	0	0
CS complex	130	141	IVASNPEKYLLL	1359.78	8.61869	0.033	0.565629	0.027674
CS complex	130	141	IVASNPEKYLLL	1359.78	8.66643	1.667	1.54806	0.044519
CS complex	130	141	IVASNPEKYLLL	1359.78	8.57186	16.667	2.14975	0
CS complex	130	141	IVASNPEKYLLL	1359.78	8.66272	60	2.57778	0
CS complex	130	141	IVASNPEKYLLL	1359.78	8.66721	720	3.38639	0
CysK	130	141	IVASNPEKYLLL	1359.78	8.568	0	0	0
CysK	130	141	IVASNPEKYLLL	1359.78	8.5672	0.033	0.530608	0.040999
CysK	130	141	IVASNPEKYLLL	1359.78	8.66368	1.667	1.68405	0.050989
CysK	130	141	IVASNPEKYLLL	1359.78	8.57733	16.667	2.22106	0
CysK	130	141	IVASNPEKYLLL	1359.78	8.67179	60	2.75002	0
CysK	130	141	IVASNPEKYLLL	1359.78	8.66465	720	3.77931	0
maxD control	130	141	IVASNPEKYLLL	1359.78	8.57418	0	0	0
maxD control	130	141	IVASNPEKYLLL	1359.78	8.80703	720	5.31744	0.09465
CS complex	142	154	QQFSNPANPEIHE	1510.69	5.59245	0	0	0
CS complex	142	154	QQFSNPANPEIHE	1510.69	5.62968	0.033	0.880604	0.065676
CS complex	142	154	QQFSNPANPEIHE	1510.69	5.65389	1.667	1.5027	0.049296
CS complex	142	154	QQFSNPANPEIHE	1510.69	5.59077	16.667	1.85307	0
CS complex	142	154	QQFSNPANPEIHE	1510.69	5.65928	60	2.00923	0
CS complex	142	154	QQFSNPANPEIHE	1510.69	5.66124	720	2.78016	0
CysK	142	154	QQFSNPANPEIHE	1510.69	5.58518	0	0	0
CysK	142	154	QQFSNPANPEIHE	1510.69	5.59184	0.033	0.934501	0.010154
CysK	142	154	QQFSNPANPEIHE	1510.69	5.64676	1.667	1.65874	0.079752
CysK	142	154	QQFSNPANPEIHE	1510.69	5.59914	16.667	2.18281	0
CysK	142	154	QQFSNPANPEIHE	1510.69	5.66257	60	2.23845	0
CysK	142	154	QQFSNPANPEIHE	1510.69	5.65327	720	3.21525	0
maxD control	142	154	QQFSNPANPEIHE	1510.69	5.59245	0	0	0
maxD control	142	154	QQFSNPANPEIHE	1510.69	5.7482	720	5.12479	0.160463
CS complex	144	154	FSNPANPEIHE	1254.57	5.4963	0	0	0
CS complex	144	154	FSNPANPEIHE	1254.57	5.52937	0.033	0.720879	0.024673
CS complex	144	154	FSNPANPEIHE	1254.57	5.56271	1.667	0.682731	0.061239
CS complex	144	154	FSNPANPEIHE	1254.57	5.54535	16.667	0.534937	0
CS complex	144	154	FSNPANPEIHE	1254.57	5.5671	60	0.699456	0
CS complex	144	154	FSNPANPEIHE	1254.57	5.56914	720	1.39881	0
CysK	144	154	FSNPANPEIHE	1254.57	5.49141	0	0	0
CysK	144	154	FSNPANPEIHE	1254.57	5.49788	0.033	0.678239	0.026928
CysK	144	154	FSNPANPEIHE	1254.57	5.56334	1.667	0.70205	0.051508
CysK	144	154	FSNPANPEIHE	1254.57	5.50993	16.667	0.696718	0
CysK	144	154	FSNPANPEIHE	1254.57	5.57579	60	0.890347	0
CysK	144	154	FSNPANPEIHE	1254.57	5.56853	720	1.79323	0
maxD control	144	154	FSNPANPEIHE	1254.57	5.4963	0	0	0
maxD control	144	154	FSNPANPEIHE	1254.57	5.664	720	3.78687	0.168513
CS complex	147	161	PANPEIHEKTTGPEI	1632.82	5.93083	0	0	0
CS complex	147	161	PANPEIHEKTTGPEI	1632.82	5.96594	0.033	0.783348	0.013667
CS complex	147	161	PANPEIHEKTTGPEI	1632.82	5.99835	1.667	0.787627	0.080728
CS complex	147	161	PANPEIHEKTTGPEI	1632.82	5.91864	16.667	0.790134	2.27e-13
CS complex	147	161	PANPEIHEKTTGPEI	1632.82	5.99911	60	0.737362	2.27e-13
CS complex	147	161	PANPEIHEKTTGPEI	1632.82	6.00396	720	1.40345	2.27e-13
CysK	147	161	PANPEIHEKTTGPEI	1632.82	5.93114	0	0	0
CysK	147	161	PANPEIHEKTTGPEI	1632.82	5.931	0.033	0.742701	0.052274
CysK	147	161	PANPEIHEKTTGPEI	1632.82	5.99946	1.667	0.828579	0.112675
CysK	147	161	PANPEIHEKTTGPEI	1632.82	5.94359	16.667	0.893315	0
CysK	147	161	PANPEIHEKTTGPEI	1632.82	6.01471	60	0.911853	0
CysK	147	161	PANPEIHEKTTGPEI	1632.82	6.00454	720	1.66541	0
maxD control	147	161	PANPEIHEKTTGPEI	1632.82	5.93083	0	0	0
maxD control	147	161	PANPEIHEKTTGPEI	1632.82	6.167	720	6.22729	0.186597
CS complex	155	163	KTTGPEIWE	1060.52	6.9766	0	0	0
CS complex	155	163	KTTGPEIWE	1060.52	7.02184	0.033	0.309754	0.030158
CS complex	155	163	KTTGPEIWE	1060.52	7.06617	1.667	0.316723	0.038299
CS complex	155	163	KTTGPEIWE	1060.52	6.97307	16.667	0.290303	0
CS complex	155	163	KTTGPEIWE	1060.52	7.07338	60	0.234142	0
CS complex	155	163	KTTGPEIWE	1060.52	7.06727	720	0.368116	0
CysK	155	163	KTTGPEIWE	1060.52	6.97466	0	0	0
CysK	155	163	KTTGPEIWE	1060.52	6.97856	0.033	0.321373	0.012272
CysK	155	163	KTTGPEIWE	1060.52	7.0644	1.667	0.321785	0.053465
CysK	155	163	KTTGPEIWE	1060.52	6.98675	16.667	0.31522	0
CysK	155	163	KTTGPEIWE	1060.52	7.07875	60	0.257685	0
CysK	155	163	KTTGPEIWE	1060.52	7.06854	720	0.332134	0
maxD control	155	163	KTTGPEIWE	1060.52	6.9766	0	0	0
maxD control	155	163	KTTGPEIWE	1060.52	7.21945	720	3.75937	0.157482
CS complex	162	172	WEDTDGQVDVF	1310.55	8.74739	0	0	0
CS complex	162	172	WEDTDGQVDVF	1310.55	8.80481	0.033	0.416443	0.043335
CS complex	162	172	WEDTDGQVDVF	1310.55	8.84377	1.667	1.16106	0.062827
CS complex	162	172	WEDTDGQVDVF	1310.55	8.74396	16.667	1.438	0.05031
CS complex	162	172	WEDTDGQVDVF	1310.55	8.84743	60	1.80248	0.163156
CS complex	162	172	WEDTDGQVDVF	1310.55	8.84719	720	2.56012	0.108067
CysK	162	172	WEDTDGQVDVF	1310.55	8.74619	0	0	0
CysK	162	172	WEDTDGQVDVF	1310.55	8.75122	0.033	0.408497	0.034135
CysK	162	172	WEDTDGQVDVF	1310.55	8.84253	1.667	1.16816	0.049123
CysK	162	172	WEDTDGQVDVF	1310.55	8.75629	16.667	1.56097	0.062934
CysK	162	172	WEDTDGQVDVF	1310.55	8.85556	60	1.76388	0.125227
CysK	162	172	WEDTDGQVDVF	1310.55	8.84528	720	2.42364	0.145575
maxD control	162	172	WEDTDGQVDVF	1310.55	8.74739	0	0	0
maxD control	162	172	WEDTDGQVDVF	1310.55	8.92134	720	4.04348	0.238062
CS complex	163	172	EDTDGQVDVF	1124.47	7.69169	0	0	0
CS complex	163	172	EDTDGQVDVF	1124.47	7.7358	0.033	0.447412	0.013091
CS complex	163	172	EDTDGQVDVF	1124.47	7.77232	1.667	1.22627	0.02536
CS complex	163	172	EDTDGQVDVF	1124.47	7.6873	16.667	1.50324	0
CS complex	163	172	EDTDGQVDVF	1124.47	7.77627	60	1.94178	0
CS complex	163	172	EDTDGQVDVF	1124.47	7.77509	720	2.69019	0
CysK	163	172	EDTDGQVDVF	1124.47	7.68721	0	0	0
CysK	163	172	EDTDGQVDVF	1124.47	7.6917	0.033	0.422292	0.019388
CysK	163	172	EDTDGQVDVF	1124.47	7.77053	1.667	1.22637	0.024532
CysK	163	172	EDTDGQVDVF	1124.47	7.69816	16.667	1.54926	0
CysK	163	172	EDTDGQVDVF	1124.47	7.7839	60	1.93431	0
CysK	163	172	EDTDGQVDVF	1124.47	7.77333	720	2.5306	0
maxD control	163	172	EDTDGQVDVF	1124.47	7.69169	0	0	0
maxD control	163	172	EDTDGQVDVF	1124.47	7.85598	720	3.98788	0.08783
CS complex	172	198	FIAGVGTGGTLTGVSRYIKGTKGKTDL	2697.49	6.80814	0	0	0
CS complex	172	198	FIAGVGTGGTLTGVSRYIKGTKGKTDL	2697.49	6.84171	0.033	2.47791	0.06155
CS complex	172	198	FIAGVGTGGTLTGVSRYIKGTKGKTDL	2697.49	6.88179	1.667	3.76276	0.049278
CS complex	172	198	FIAGVGTGGTLTGVSRYIKGTKGKTDL	2697.49	6.79162	16.667	4.49874	0.016447
CS complex	172	198	FIAGVGTGGTLTGVSRYIKGTKGKTDL	2697.49	6.88481	60	4.9366	0.021673
CS complex	172	198	FIAGVGTGGTLTGVSRYIKGTKGKTDL	2697.49	6.88158	720	5.07145	0.069348
CysK	172	198	FIAGVGTGGTLTGVSRYIKGTKGKTDL	2697.49	6.80422	0	0	0
CysK	172	198	FIAGVGTGGTLTGVSRYIKGTKGKTDL	2697.49	6.79596	0.033	2.29672	0.117286
CysK	172	198	FIAGVGTGGTLTGVSRYIKGTKGKTDL	2697.49	6.88184	1.667	3.80565	0.120727
CysK	172	198	FIAGVGTGGTLTGVSRYIKGTKGKTDL	2697.49	6.80318	16.667	4.75227	0.109316
CysK	172	198	FIAGVGTGGTLTGVSRYIKGTKGKTDL	2697.49	6.88613	60	5.06261	0.053025
CysK	172	198	FIAGVGTGGTLTGVSRYIKGTKGKTDL	2697.49	6.87708	720	5.19292	0.058128
maxD control	172	198	FIAGVGTGGTLTGVSRYIKGTKGKTDL	2697.49	6.80814	0	0	0
maxD control	172	198	FIAGVGTGGTLTGVSRYIKGTKGKTDL	2697.49	6.98914	720	15.2043	0.542299
CS complex	173	186	IAGVGTGGTLTGVS	1189.64	6.37725	0	0	0
CS complex	173	186	IAGVGTGGTLTGVS	1189.64	6.40348	0.033	0.831882	0.079633
CS complex	173	186	IAGVGTGGTLTGVS	1189.64	6.43537	1.667	0.823457	0.107905
CS complex	173	186	IAGVGTGGTLTGVS	1189.64	6.36473	16.667	0.709959	0.050606
CS complex	173	186	IAGVGTGGTLTGVS	1189.64	6.43578	60	0.707358	0.051106
CS complex	173	186	IAGVGTGGTLTGVS	1189.64	6.44186	720	0.872914	0.040181
CysK	173	186	IAGVGTGGTLTGVS	1189.64	6.36484	0	0	0
CysK	173	186	IAGVGTGGTLTGVS	1189.64	6.36862	0.033	0.696127	0.082516
CysK	173	186	IAGVGTGGTLTGVS	1189.64	6.436	1.667	0.74525	0.113245
CysK	173	186	IAGVGTGGTLTGVS	1189.64	6.38436	16.667	0.781888	0.050682
CysK	173	186	IAGVGTGGTLTGVS	1189.64	6.44777	60	0.704619	0.042637
CysK	173	186	IAGVGTGGTLTGVS	1189.64	6.44089	720	0.871596	0.051324
maxD control	173	186	IAGVGTGGTLTGVS	1189.64	6.37725	0	0	0
maxD control	173	186	IAGVGTGGTLTGVS	1189.64	6.49166	720	7.17887	0.388742
CS complex	173	198	IAGVGTGGTLTGVSRYIKGTKGKTDL	2550.42	6.43241	0	0	0
CS complex	173	198	IAGVGTGGTLTGVSRYIKGTKGKTDL	2550.42	6.46784	0.033	2.38794	0.185838
CS complex	173	198	IAGVGTGGTLTGVSRYIKGTKGKTDL	2550.42	6.49976	1.667	3.67138	0.17708
CS complex	173	198	IAGVGTGGTLTGVSRYIKGTKGKTDL	2550.42	6.41802	16.667	4.40246	0.171337
CS complex	173	198	IAGVGTGGTLTGVSRYIKGTKGKTDL	2550.42	6.50318	60	4.78001	0.175692
CS complex	173	198	IAGVGTGGTLTGVSRYIKGTKGKTDL	2550.42	6.5055	720	4.9044	0.166998
CysK	173	198	IAGVGTGGTLTGVSRYIKGTKGKTDL	2550.42	6.42805	0	0	0
CysK	173	198	IAGVGTGGTLTGVSRYIKGTKGKTDL	2550.42	6.42216	0.033	2.16343	0.184348
CysK	173	198	IAGVGTGGTLTGVSRYIKGTKGKTDL	2550.42	6.50009	1.667	3.69388	0.183761
CysK	173	198	IAGVGTGGTLTGVSRYIKGTKGKTDL	2550.42	6.43855	16.667	4.47821	0.144377
CysK	173	198	IAGVGTGGTLTGVSRYIKGTKGKTDL	2550.42	6.50881	60	4.89427	0.177785
CysK	173	198	IAGVGTGGTLTGVSRYIKGTKGKTDL	2550.42	6.49953	720	5.00064	0.155769
maxD control	173	198	IAGVGTGGTLTGVSRYIKGTKGKTDL	2550.42	6.43241	0	0	0
maxD control	173	198	IAGVGTGGTLTGVSRYIKGTKGKTDL	2550.42	6.61897	720	14.0685	0.416861
CS complex	183	200	TGVSRYIKGTKGKTDLIS	1924.08	5.00115	0	0	0
CS complex	183	200	TGVSRYIKGTKGKTDLIS	1924.08	5.03844	0.033	2.18355	0.099201
CS complex	183	200	TGVSRYIKGTKGKTDLIS	1924.08	5.07046	1.667	3.53567	0.15168
CS complex	183	200	TGVSRYIKGTKGKTDLIS	1924.08	5.05448	16.667	4.20092	0.099691
CS complex	183	200	TGVSRYIKGTKGKTDLIS	1924.08	5.07313	60	4.7314	0.091377
CS complex	183	200	TGVSRYIKGTKGKTDLIS	1924.08	5.07615	720	4.72918	0.079749
CysK	183	200	TGVSRYIKGTKGKTDLIS	1924.08	5.00288	0	0	0
CysK	183	200	TGVSRYIKGTKGKTDLIS	1924.08	5.00241	0.033	1.88612	0.141712
CysK	183	200	TGVSRYIKGTKGKTDLIS	1924.08	5.06742	1.667	3.49553	0.110885
CysK	183	200	TGVSRYIKGTKGKTDLIS	1924.08	5.02063	16.667	4.33255	0.096207
CysK	183	200	TGVSRYIKGTKGKTDLIS	1924.08	5.08031	60	4.65008	0.08392
CysK	183	200	TGVSRYIKGTKGKTDLIS	1924.08	5.07374	720	4.62487	0.088975
maxD control	183	200	TGVSRYIKGTKGKTDLIS	1924.08	5.00115	0	0	0
maxD control	183	200	TGVSRYIKGTKGKTDLIS	1924.08	5.25331	720	9.52332	0.336878
CS complex	187	198	RYIKGTKGKTDL	1379.79	3.48386	0	0	0
CS complex	187	198	RYIKGTKGKTDL	1379.79	3.51541	0.033	1.68759	0.038457
CS complex	187	198	RYIKGTKGKTDL	1379.79	3.54647	1.667	2.78216	0.01143
CS complex	187	198	RYIKGTKGKTDL	1379.79	3.57041	60	3.74294	0
CS complex	187	198	RYIKGTKGKTDL	1379.79	3.57369	720	3.72721	0
CysK	187	198	RYIKGTKGKTDL	1379.79	3.47625	0	0	0
CysK	187	198	RYIKGTKGKTDL	1379.79	3.50009	0.033	1.5653	0.123362
CysK	187	198	RYIKGTKGKTDL	1379.79	3.5436	1.667	2.81162	0.027396
CysK	187	198	RYIKGTKGKTDL	1379.79	3.54977	16.667	3.65736	2.27e-13
CysK	187	198	RYIKGTKGKTDL	1379.79	3.57699	60	3.7802	2.27e-13
CysK	187	198	RYIKGTKGKTDL	1379.79	3.57235	720	3.75656	2.27e-13
maxD control	187	198	RYIKGTKGKTDL	1379.79	3.48386	0	0	0
maxD control	187	198	RYIKGTKGKTDL	1379.79	3.84014	720	5.13251	0.07265
CS complex	187	200	RYIKGTKGKTDLIS	1579.91	4.07071	0	0	0
CS complex	187	200	RYIKGTKGKTDLIS	1579.91	4.10114	0.033	1.732	0.062542
CS complex	187	200	RYIKGTKGKTDLIS	1579.91	4.12396	1.667	3.00358	0.044034
CS complex	187	200	RYIKGTKGKTDLIS	1579.91	4.13423	60	4.01733	0
CS complex	187	200	RYIKGTKGKTDLIS	1579.91	4.14004	720	4.03679	0
CysK	187	200	RYIKGTKGKTDLIS	1579.91	4.07025	0	0	0
CysK	187	200	RYIKGTKGKTDLIS	1579.91	4.08269	0.033	1.60941	0.084096
CysK	187	200	RYIKGTKGKTDLIS	1579.91	4.1197	1.667	3.05323	0.040177
CysK	187	200	RYIKGTKGKTDLIS	1579.91	4.09742	16.667	3.87566	0
CysK	187	200	RYIKGTKGKTDLIS	1579.91	4.14552	60	4.08672	0
CysK	187	200	RYIKGTKGKTDLIS	1579.91	4.13677	720	4.13234	0
maxD control	187	200	RYIKGTKGKTDLIS	1579.91	4.07071	0	0	0
maxD control	187	200	RYIKGTKGKTDLIS	1579.91	4.39577	720	6.66764	0.095277
CS complex	199	212	ISVAVEPTDSPVIA	1397.75	8.57376	0	0	0
CS complex	199	212	ISVAVEPTDSPVIA	1397.75	8.61939	0.033	0.663701	0.035125
CS complex	199	212	ISVAVEPTDSPVIA	1397.75	8.66566	1.667	1.77191	0.047034
CS complex	199	212	ISVAVEPTDSPVIA	1397.75	8.57001	16.667	2.38814	0
CS complex	199	212	ISVAVEPTDSPVIA	1397.75	8.66248	60	2.81192	0
CS complex	199	212	ISVAVEPTDSPVIA	1397.75	8.66779	720	3.66265	0
CysK	199	212	ISVAVEPTDSPVIA	1397.75	8.56887	0	0	0
CysK	199	212	ISVAVEPTDSPVIA	1397.75	8.5675	0.033	0.607353	0.027542
CysK	199	212	ISVAVEPTDSPVIA	1397.75	8.66317	1.667	1.87731	0.061405
CysK	199	212	ISVAVEPTDSPVIA	1397.75	8.57721	16.667	2.43732	0
CysK	199	212	ISVAVEPTDSPVIA	1397.75	8.66968	60	3.00155	0
CysK	199	212	ISVAVEPTDSPVIA	1397.75	8.66364	720	4.14434	2.27e-13
maxD control	199	212	ISVAVEPTDSPVIA	1397.75	8.57376	0	0	0
maxD control	199	212	ISVAVEPTDSPVIA	1397.75	8.80759	720	5.66927	0.112728
CS complex	201	212	VAVEPTDSPVIA	1197.63	6.26905	0	0	0
CS complex	201	212	VAVEPTDSPVIA	1197.63	6.29545	0.033	0.609547	0.042228
CS complex	201	212	VAVEPTDSPVIA	1197.63	6.33109	1.667	0.706725	0.050528
CS complex	201	212	VAVEPTDSPVIA	1197.63	6.26438	16.667	0.762031	0.043557
CS complex	201	212	VAVEPTDSPVIA	1197.63	6.33128	60	0.952746	0.048055
CS complex	201	212	VAVEPTDSPVIA	1197.63	6.33341	720	1.4913	0.046518
CysK	201	212	VAVEPTDSPVIA	1197.63	6.26539	0	0	0
CysK	201	212	VAVEPTDSPVIA	1197.63	6.26466	0.033	0.568009	0.03939
CysK	201	212	VAVEPTDSPVIA	1197.63	6.33282	1.667	0.734789	0.038832
CysK	201	212	VAVEPTDSPVIA	1197.63	6.28356	16.667	0.824669	0.028154
CysK	201	212	VAVEPTDSPVIA	1197.63	6.34056	60	0.968564	0.028595
CysK	201	212	VAVEPTDSPVIA	1197.63	6.33659	720	1.88539	0.062127
maxD control	201	212	VAVEPTDSPVIA	1197.63	6.26905	0	0	0
maxD control	201	212	VAVEPTDSPVIA	1197.63	6.40286	720	5.17169	0.18122
CS complex	201	215	VAVEPTDSPVIAQAL	1509.81	7.59075	0	0	0
CS complex	201	215	VAVEPTDSPVIAQAL	1509.81	7.61576	0.033	0.786468	0.023088
CS complex	201	215	VAVEPTDSPVIAQAL	1509.81	7.65554	1.667	1.0467	0.049317
CS complex	201	215	VAVEPTDSPVIAQAL	1509.81	7.57548	16.667	1.13925	0
CS complex	201	215	VAVEPTDSPVIAQAL	1509.81	7.65275	60	1.47569	0
CS complex	201	215	VAVEPTDSPVIAQAL	1509.81	7.65727	720	2.64422	0
CysK	201	215	VAVEPTDSPVIAQAL	1509.81	7.58562	0	0	0
CysK	201	215	VAVEPTDSPVIAQAL	1509.81	7.57261	0.033	0.579068	0.072851
CysK	201	215	VAVEPTDSPVIAQAL	1509.81	7.65472	1.667	0.833816	0.050695
CysK	201	215	VAVEPTDSPVIAQAL	1509.81	7.60363	16.667	0.96671	2.27e-13
CysK	201	215	VAVEPTDSPVIAQAL	1509.81	7.65883	60	1.6561	0
CysK	201	215	VAVEPTDSPVIAQAL	1509.81	7.64492	720	3.7369	0
maxD control	201	215	VAVEPTDSPVIAQAL	1509.81	7.59075	0	0	0
maxD control	201	215	VAVEPTDSPVIAQAL	1509.81	7.70904	720	7.19741	0.10815
CS complex	201	218	VAVEPTDSPVIAQALAGE	1766.91	8.03162	0	0	0
CS complex	201	218	VAVEPTDSPVIAQALAGE	1766.91	8.06487	0.033	0.987981	0.04177
CS complex	201	218	VAVEPTDSPVIAQALAGE	1766.91	8.10557	1.667	1.72127	0.014702
CS complex	201	218	VAVEPTDSPVIAQALAGE	1766.91	8.01329	16.667	1.82929	0
CS complex	201	218	VAVEPTDSPVIAQALAGE	1766.91	8.10191	60	2.41656	0
CS complex	201	218	VAVEPTDSPVIAQALAGE	1766.91	8.09392	720	4.14059	0
CysK	201	218	VAVEPTDSPVIAQALAGE	1766.91	8.02333	0	0	0
CysK	201	218	VAVEPTDSPVIAQALAGE	1766.91	8.01316	0.033	0.904482	0.0351
CysK	201	218	VAVEPTDSPVIAQALAGE	1766.91	8.10479	1.667	1.70942	0.041268
CysK	201	218	VAVEPTDSPVIAQALAGE	1766.91	8.02231	16.667	1.96832	2.27e-13
CysK	201	218	VAVEPTDSPVIAQALAGE	1766.91	8.10326	60	2.84423	2.27e-13
CysK	201	218	VAVEPTDSPVIAQALAGE	1766.91	8.08905	720	5.61617	2.27e-13
maxD control	201	218	VAVEPTDSPVIAQALAGE	1766.91	8.03162	0	0	0
maxD control	201	218	VAVEPTDSPVIAQALAGE	1766.91	8.12351	720	8.56789	0.227492
CS complex	205	212	PTDSPVIA	799.42	6.28036	0	0	0
CS complex	205	212	PTDSPVIA	799.42	6.30817	0.033	0.392411	0.018014
CS complex	205	212	PTDSPVIA	799.42	6.34179	1.667	0.519378	0.027284
CS complex	205	212	PTDSPVIA	799.42	6.26874	16.667	0.422337	0
CS complex	205	212	PTDSPVIA	799.42	6.33739	60	0.742369	0
CS complex	205	212	PTDSPVIA	799.42	6.34455	720	1.07399	0
CysK	205	212	PTDSPVIA	799.42	6.02023	0	0	0
CysK	205	212	PTDSPVIA	799.42	6.02217	0.033	0.310712	0.024538
CysK	205	212	PTDSPVIA	799.42	6.33745	1.667	0.485934	0.046132
CysK	205	212	PTDSPVIA	799.42	6.28688	16.667	0.506023	0
CysK	205	212	PTDSPVIA	799.42	6.34466	60	0.665523	0
CysK	205	212	PTDSPVIA	799.42	6.33869	720	1.35798	0
maxD control	205	212	PTDSPVIA	799.42	6.28036	0	0	0
maxD control	205	212	PTDSPVIA	799.42	6.16048	720	3.29187	0.153053
CS complex	213	239	QALAGEEIKPGPHKIQGIGAGFIPANL	2726.49	7.63917	0	0	0
CS complex	213	239	QALAGEEIKPGPHKIQGIGAGFIPANL	2726.49	7.68135	0.033	2.62849	0.067608
CS complex	213	239	QALAGEEIKPGPHKIQGIGAGFIPANL	2726.49	7.72527	1.667	4.98566	0.091798
CS complex	213	239	QALAGEEIKPGPHKIQGIGAGFIPANL	2726.49	7.62526	16.667	7.18608	0.061298
CS complex	213	239	QALAGEEIKPGPHKIQGIGAGFIPANL	2726.49	7.72559	60	8.74957	0.046968
CS complex	213	239	QALAGEEIKPGPHKIQGIGAGFIPANL	2726.49	7.72622	720	10.9995	0.047078
CysK	213	239	QALAGEEIKPGPHKIQGIGAGFIPANL	2726.49	7.63617	0	0	0
CysK	213	239	QALAGEEIKPGPHKIQGIGAGFIPANL	2726.49	7.63101	0.033	3.04032	0.130343
CysK	213	239	QALAGEEIKPGPHKIQGIGAGFIPANL	2726.49	7.72315	1.667	7.1944	0.192877
CysK	213	239	QALAGEEIKPGPHKIQGIGAGFIPANL	2726.49	7.63661	16.667	9.13361	0.048829
CysK	213	239	QALAGEEIKPGPHKIQGIGAGFIPANL	2726.49	7.73075	60	10.4894	0.058774
CysK	213	239	QALAGEEIKPGPHKIQGIGAGFIPANL	2726.49	7.72632	720	11.4526	0.048224
maxD control	213	239	QALAGEEIKPGPHKIQGIGAGFIPANL	2726.49	7.63917	0	0	0
maxD control	213	239	QALAGEEIKPGPHKIQGIGAGFIPANL	2726.49	7.88502	720	11.54	0.351245
CS complex	214	239	ALAGEEIKPGPHKIQGIGAGFIPANL	2598.43	7.65337	0	0	0
CS complex	214	239	ALAGEEIKPGPHKIQGIGAGFIPANL	2598.43	7.69563	0.033	2.58024	0.1004
CS complex	214	239	ALAGEEIKPGPHKIQGIGAGFIPANL	2598.43	7.73866	1.667	4.77274	0.048137
CS complex	214	239	ALAGEEIKPGPHKIQGIGAGFIPANL	2598.43	7.63652	16.667	7.10173	0
CS complex	214	239	ALAGEEIKPGPHKIQGIGAGFIPANL	2598.43	7.74054	60	8.57016	0
CS complex	214	239	ALAGEEIKPGPHKIQGIGAGFIPANL	2598.43	7.7416	720	10.236	0
CysK	214	239	ALAGEEIKPGPHKIQGIGAGFIPANL	2598.43	7.6488	0	0	0
CysK	214	239	ALAGEEIKPGPHKIQGIGAGFIPANL	2598.43	7.64559	0.033	2.84049	0.103937
CysK	214	239	ALAGEEIKPGPHKIQGIGAGFIPANL	2598.43	7.73777	1.667	6.98908	0.1288
CysK	214	239	ALAGEEIKPGPHKIQGIGAGFIPANL	2598.43	7.65065	16.667	8.72151	0
CysK	214	239	ALAGEEIKPGPHKIQGIGAGFIPANL	2598.43	7.74431	60	10.0714	0
CysK	214	239	ALAGEEIKPGPHKIQGIGAGFIPANL	2598.43	7.73802	720	10.6285	0
maxD control	214	239	ALAGEEIKPGPHKIQGIGAGFIPANL	2598.43	7.65337	0	0	0
maxD control	214	239	ALAGEEIKPGPHKIQGIGAGFIPANL	2598.43	7.90557	720	11.0142	0.351049
CS complex	216	239	AGEEIKPGPHKIQGIGAGFIPANL	2414.31	7.56409	0	0	0
CS complex	216	239	AGEEIKPGPHKIQGIGAGFIPANL	2414.31	7.60678	0.033	2.56957	0.075232
CS complex	216	239	AGEEIKPGPHKIQGIGAGFIPANL	2414.31	7.6454	1.667	4.3162	0.072351
CS complex	216	239	AGEEIKPGPHKIQGIGAGFIPANL	2414.31	7.55353	16.667	6.34273	0.037249
CS complex	216	239	AGEEIKPGPHKIQGIGAGFIPANL	2414.31	7.64834	60	7.78897	0.070251
CS complex	216	239	AGEEIKPGPHKIQGIGAGFIPANL	2414.31	7.65041	720	9.23629	0.030272
CysK	216	239	AGEEIKPGPHKIQGIGAGFIPANL	2414.31	7.56496	0	0	0
CysK	216	239	AGEEIKPGPHKIQGIGAGFIPANL	2414.31	7.56125	0.033	2.84268	0.112439
CysK	216	239	AGEEIKPGPHKIQGIGAGFIPANL	2414.31	7.64445	1.667	6.48539	0.124676
CysK	216	239	AGEEIKPGPHKIQGIGAGFIPANL	2414.31	7.56564	16.667	8.15878	0.037456
CysK	216	239	AGEEIKPGPHKIQGIGAGFIPANL	2414.31	7.64971	60	9.10204	0.025854
CysK	216	239	AGEEIKPGPHKIQGIGAGFIPANL	2414.31	7.64381	720	9.52224	0.04525
maxD control	216	239	AGEEIKPGPHKIQGIGAGFIPANL	2414.31	7.56409	0	0	0
maxD control	216	239	AGEEIKPGPHKIQGIGAGFIPANL	2414.31	7.8202	720	9.75125	0.30912
CS complex	218	239	EEIKPGPHKIQGIGAGFIPANL	2286.25	7.57109	0	0	0
CS complex	218	239	EEIKPGPHKIQGIGAGFIPANL	2286.25	7.61162	0.033	2.09766	0.087618
CS complex	218	239	EEIKPGPHKIQGIGAGFIPANL	2286.25	7.65127	1.667	3.46711	0.079834
CS complex	218	239	EEIKPGPHKIQGIGAGFIPANL	2286.25	7.56888	16.667	5.40731	0.014255
CS complex	218	239	EEIKPGPHKIQGIGAGFIPANL	2286.25	7.65401	60	6.72879	0.036346
CS complex	218	239	EEIKPGPHKIQGIGAGFIPANL	2286.25	7.65513	720	8.09974	0.071983
CysK	218	239	EEIKPGPHKIQGIGAGFIPANL	2286.25	7.57611	0	0	0
CysK	218	239	EEIKPGPHKIQGIGAGFIPANL	2286.25	7.56532	0.033	2.44577	0.096496
CysK	218	239	EEIKPGPHKIQGIGAGFIPANL	2286.25	7.65118	1.667	5.46433	0.140412
CysK	218	239	EEIKPGPHKIQGIGAGFIPANL	2286.25	7.57162	16.667	7.03657	0.067502
CysK	218	239	EEIKPGPHKIQGIGAGFIPANL	2286.25	7.65989	60	7.96776	0.036135
CysK	218	239	EEIKPGPHKIQGIGAGFIPANL	2286.25	7.65085	720	8.45055	0.021957
maxD control	218	239	EEIKPGPHKIQGIGAGFIPANL	2286.25	7.57109	0	0	0
maxD control	218	239	EEIKPGPHKIQGIGAGFIPANL	2286.25	7.82629	720	8.88649	0.282137
CS complex	240	253	DLKLVDKVIGITNE	1556.88	7.94664	0	0	0
CS complex	240	253	DLKLVDKVIGITNE	1556.88	7.97832	0.033	1.27418	0.058181
CS complex	240	253	DLKLVDKVIGITNE	1556.88	8.00175	1.667	3.4882	0.074595
CS complex	240	253	DLKLVDKVIGITNE	1556.88	7.91605	16.667	4.22984	0.047891
CS complex	240	253	DLKLVDKVIGITNE	1556.88	7.99936	60	4.43267	0.059763
CS complex	240	253	DLKLVDKVIGITNE	1556.88	7.99266	720	5.17458	0.045798
CysK	240	253	DLKLVDKVIGITNE	1556.88	7.94046	0	0	0
CysK	240	253	DLKLVDKVIGITNE	1556.88	7.93466	0.033	1.1735	0.101774
CysK	240	253	DLKLVDKVIGITNE	1556.88	7.99954	1.667	3.599	0.06388
CysK	240	253	DLKLVDKVIGITNE	1556.88	7.92752	16.667	4.27059	0.037581
CysK	240	253	DLKLVDKVIGITNE	1556.88	8.00527	60	4.5179	0.067172
CysK	240	253	DLKLVDKVIGITNE	1556.88	7.98821	720	5.4147	0.054046
maxD control	240	253	DLKLVDKVIGITNE	1556.88	7.94664	0	0	0
maxD control	240	253	DLKLVDKVIGITNE	1556.88	8.06409	720	8.0624	0.179747
CS complex	242	253	KLVDKVIGITNE	1328.77	6.0137	0	0	0
CS complex	242	253	KLVDKVIGITNE	1328.77	6.04704	0.033	1.21436	0.050429
CS complex	242	253	KLVDKVIGITNE	1328.77	6.07622	1.667	3.0396	0.02989
CS complex	242	253	KLVDKVIGITNE	1328.77	5.99892	16.667	3.79385	0
CS complex	242	253	KLVDKVIGITNE	1328.77	6.0772	60	3.86227	0
CS complex	242	253	KLVDKVIGITNE	1328.77	6.07658	720	4.07883	0
CysK	242	253	KLVDKVIGITNE	1328.77	6.00699	0	0	0
CysK	242	253	KLVDKVIGITNE	1328.77	6.00716	0.033	1.07241	0.097537
CysK	242	253	KLVDKVIGITNE	1328.77	6.07355	1.667	3.07916	0.04632
CysK	242	253	KLVDKVIGITNE	1328.77	6.01147	16.667	3.72072	0
CysK	242	253	KLVDKVIGITNE	1328.77	6.08034	60	3.81827	0
CysK	242	253	KLVDKVIGITNE	1328.77	6.07336	720	4.09958	0
maxD control	242	253	KLVDKVIGITNE	1328.77	6.0137	0	0	0
maxD control	242	253	KLVDKVIGITNE	1328.77	6.19722	720	6.76742	0.133539
CS complex	244	253	VDKVIGITNE	1087.59	5.66111	0	0	0
CS complex	244	253	VDKVIGITNE	1087.59	5.69214	0.033	0.873712	0.17382
CS complex	244	253	VDKVIGITNE	1087.59	5.72086	1.667	2.53755	0.155294
CS complex	244	253	VDKVIGITNE	1087.59	5.6498	16.667	3.16492	0.152351
CS complex	244	253	VDKVIGITNE	1087.59	5.72482	60	3.2163	0.154304
CS complex	244	253	VDKVIGITNE	1087.59	5.7269	720	3.20937	0.155121
CysK	244	253	VDKVIGITNE	1087.59	5.65647	0	0	0
CysK	244	253	VDKVIGITNE	1087.59	5.66172	0.033	0.811139	0.162898
CysK	244	253	VDKVIGITNE	1087.59	5.71903	1.667	2.61232	0.136054
CysK	244	253	VDKVIGITNE	1087.59	5.67189	16.667	3.19325	0.118548
CysK	244	253	VDKVIGITNE	1087.59	5.73012	60	3.25729	0.117273
CysK	244	253	VDKVIGITNE	1087.59	5.72439	720	3.24691	0.116839
maxD control	244	253	VDKVIGITNE	1087.59	5.66111	0	0	0
maxD control	244	253	VDKVIGITNE	1087.59	5.84554	720	4.63423	0.185672
CS complex	244	255	VDKVIGITNEEA	1287.67	5.81072	0	0	0
CS complex	244	255	VDKVIGITNEEA	1287.67	5.84124	0.033	1.0695	0.035393
CS complex	244	255	VDKVIGITNEEA	1287.67	5.86766	1.667	3.33025	0.01895
CS complex	244	255	VDKVIGITNEEA	1287.67	5.80065	16.667	4.02825	0
CS complex	244	255	VDKVIGITNEEA	1287.67	5.86773	60	4.1065	0
CS complex	244	255	VDKVIGITNEEA	1287.67	5.85653	720	4.09066	0
CysK	244	255	VDKVIGITNEEA	1287.67	5.80472	0	0	0
CysK	244	255	VDKVIGITNEEA	1287.67	5.80538	0.033	0.982309	0.075098
CysK	244	255	VDKVIGITNEEA	1287.67	5.86677	1.667	3.5071	0.045809
CysK	244	255	VDKVIGITNEEA	1287.67	5.81446	16.667	4.05569	0
CysK	244	255	VDKVIGITNEEA	1287.67	5.87737	60	4.13125	0
CysK	244	255	VDKVIGITNEEA	1287.67	5.8699	720	4.20008	0
maxD control	244	255	VDKVIGITNEEA	1287.67	5.81072	0	0	0
maxD control	244	255	VDKVIGITNEEA	1287.67	5.98884	720	6.18919	0.109869
CS complex	254	269	EAISTARRLMEEEGIL	1817.94	7.82973	0	0	0
CS complex	254	269	EAISTARRLMEEEGIL	1817.94	7.87337	0.033	0.19509	0.149934
CS complex	254	269	EAISTARRLMEEEGIL	1817.94	7.91606	1.667	0.36126	0.162242
CS complex	254	269	EAISTARRLMEEEGIL	1817.94	7.8205	16.667	1.14648	0.126252
CS complex	254	269	EAISTARRLMEEEGIL	1817.94	7.91211	60	1.82261	0.125255
CS complex	254	269	EAISTARRLMEEEGIL	1817.94	7.91206	720	2.22804	0.159917
CysK	254	269	EAISTARRLMEEEGIL	1817.94	7.82732	0	0	0
CysK	254	269	EAISTARRLMEEEGIL	1817.94	7.82509	0.033	0.202956	0.118575
CysK	254	269	EAISTARRLMEEEGIL	1817.94	7.91331	1.667	0.439212	0.134324
CysK	254	269	EAISTARRLMEEEGIL	1817.94	7.83154	16.667	1.18952	0.114372
CysK	254	269	EAISTARRLMEEEGIL	1817.94	7.92074	60	1.71146	0.101433
CysK	254	269	EAISTARRLMEEEGIL	1817.94	7.91123	720	2.20936	0.09408
maxD control	254	269	EAISTARRLMEEEGIL	1817.94	7.82974	0	0	0
maxD control	254	269	EAISTARRLMEEEGIL	1817.94	8.02491	720	10.5854	0.163797
CS complex	259	264	ARRLME	775.418	4.03534	0	0	0
CS complex	259	264	ARRLME	775.418	4.06777	0.033	0.190617	0.010292
CS complex	259	264	ARRLME	775.418	4.09051	1.667	0.164062	0.025681
CS complex	259	264	ARRLME	775.418	4.1097	60	0.193145	0
CS complex	259	264	ARRLME	775.418	4.11086	720	0.191283	0
CysK	259	264	ARRLME	775.418	4.02981	0	0	0
CysK	259	264	ARRLME	775.418	4.05946	0.033	0.238497	0.015192
CysK	259	264	ARRLME	775.418	4.09267	1.667	0.257564	0.014772
CysK	259	264	ARRLME	775.418	4.07773	16.667	0.199102	0
CysK	259	264	ARRLME	775.418	4.1176	60	0.244421	0
CysK	259	264	ARRLME	775.418	4.11	720	0.238224	0
maxD control	259	264	ARRLME	775.418	4.03534	0	0	0
maxD control	259	264	ARRLME	775.418	4.33878	720	2.64232	0.007412
CS complex	259	269	ARRLMEEEGIL	1316.69	6.8046	0	0	0
CS complex	259	269	ARRLMEEEGIL	1316.69	6.84498	0.033	0.16718	0.031558
CS complex	259	269	ARRLMEEEGIL	1316.69	6.88403	1.667	0.242445	0.043072
CS complex	259	269	ARRLMEEEGIL	1316.69	6.79779	16.667	0.427009	0
CS complex	259	269	ARRLMEEEGIL	1316.69	6.88646	60	0.59769	0
CS complex	259	269	ARRLMEEEGIL	1316.69	6.88435	720	0.739488	0
CysK	259	269	ARRLMEEEGIL	1316.69	6.8642	0	0	0
CysK	259	269	ARRLMEEEGIL	1316.69	6.80021	0.033	0.218571	0.016938
CysK	259	269	ARRLMEEEGIL	1316.69	6.88397	1.667	0.322836	0.037567
CysK	259	269	ARRLMEEEGIL	1316.69	6.81031	16.667	0.566771	0
CysK	259	269	ARRLMEEEGIL	1316.69	6.894	60	0.654277	0
CysK	259	269	ARRLMEEEGIL	1316.69	6.8883	720	0.672252	0
maxD control	259	269	ARRLMEEEGIL	1316.69	6.8046	0	0	0
maxD control	259	269	ARRLMEEEGIL	1316.69	7.08748	720	4.87966	0.071993
CS complex	270	281	AGISSGAAVAAA	945.494	5.22275	0	0	0
CS complex	270	281	AGISSGAAVAAA	945.494	5.24829	0.033	0.857998	0.03881
CS complex	270	281	AGISSGAAVAAA	945.494	5.26957	1.667	2.40106	0.026341
CS complex	270	281	AGISSGAAVAAA	945.494	5.19042	16.667	2.50178	0
CS complex	270	281	AGISSGAAVAAA	945.494	5.27515	60	2.51184	0
CS complex	270	281	AGISSGAAVAAA	945.494	5.27764	720	2.74203	0
CysK	270	281	AGISSGAAVAAA	945.494	5.20793	0	0	0
CysK	270	281	AGISSGAAVAAA	945.494	5.21693	0.033	0.758204	0.102303
CysK	270	281	AGISSGAAVAAA	945.494	5.26505	1.667	2.16566	0.010556
CysK	270	281	AGISSGAAVAAA	945.494	5.23213	16.667	2.28088	0
CysK	270	281	AGISSGAAVAAA	945.494	5.27927	60	2.32656	0
CysK	270	281	AGISSGAAVAAA	945.494	5.2723	720	2.40956	0
maxD control	270	281	AGISSGAAVAAA	945.494	5.22275	0	0	0
maxD control	270	281	AGISSGAAVAAA	945.494	5.32316	720	6.70244	0.15242
CS complex	271	280	GISSGAAVAA	803.419	5.69818	0	0	0
CS complex	271	280	GISSGAAVAA	803.419	5.72593	0.033	0.206187	0.00462
CS complex	271	280	GISSGAAVAA	803.419	5.75617	1.667	0.403145	0.012628
CS complex	271	280	GISSGAAVAA	803.419	5.69462	16.667	0.554009	0
CS complex	271	280	GISSGAAVAA	803.419	5.75857	60	0.669553	0
CS complex	271	280	GISSGAAVAA	803.419	5.76534	720	0.602596	0
CysK	271	280	GISSGAAVAA	803.419	5.69385	0	0	0
CysK	271	280	GISSGAAVAA	803.419	5.6981	0.033	0.179112	0.014831
CysK	271	280	GISSGAAVAA	803.419	5.75538	1.667	0.464478	0.030124
CysK	271	280	GISSGAAVAA	803.419	5.7149	16.667	0.701638	0
CysK	271	280	GISSGAAVAA	803.419	5.76795	60	0.766852	0
CysK	271	280	GISSGAAVAA	803.419	5.76085	720	0.681437	0
maxD control	271	280	GISSGAAVAA	803.419	5.69818	0	0	0
maxD control	271	280	GISSGAAVAA	803.419	5.82961	720	1.18929	0.047269
CS complex	280	289	AALKLQEDES	1103.55	5.13772	0	0	0
CS complex	280	289	AALKLQEDES	1103.55	5.16683	0.033	1.32896	0.054847
CS complex	280	289	AALKLQEDES	1103.55	5.1952	1.667	2.02447	0.144705
CS complex	280	289	AALKLQEDES	1103.55	5.13517	16.667	2.05817	0
CS complex	280	289	AALKLQEDES	1103.55	5.20252	60	2.7247	0
CS complex	280	289	AALKLQEDES	1103.55	5.20103	720	3.40375	0
CysK	280	289	AALKLQEDES	1103.55	5.13413	0	0	0
CysK	280	289	AALKLQEDES	1103.55	5.13833	0.033	1.20889	0.046134
CysK	280	289	AALKLQEDES	1103.55	5.19455	1.667	1.97339	0.142693
CysK	280	289	AALKLQEDES	1103.55	5.15803	16.667	1.93734	0
CysK	280	289	AALKLQEDES	1103.55	5.20892	60	2.67412	0
CysK	280	289	AALKLQEDES	1103.55	5.19887	720	3.19266	0
maxD control	280	289	AALKLQEDES	1103.55	5.13772	0	0	0
maxD control	280	289	AALKLQEDES	1103.55	5.32489	720	4.86211	0.095439
CS complex	282	289	LKLQEDES	961.477	4.76432	0	0	0
CS complex	282	289	LKLQEDES	961.477	4.79505	0.033	1.19113	0.040094
CS complex	282	289	LKLQEDES	961.477	4.81805	1.667	1.79005	0.029291
CS complex	282	289	LKLQEDES	961.477	4.78708	16.667	2.32816	1.14e-13
CS complex	282	289	LKLQEDES	961.477	4.8272	60	2.60852	0
CS complex	282	289	LKLQEDES	961.477	4.82692	720	2.89455	0
CysK	282	289	LKLQEDES	961.477	4.75795	0	0	0
CysK	282	289	LKLQEDES	961.477	4.77114	0.033	1.18594	0.045286
CysK	282	289	LKLQEDES	961.477	4.81931	1.667	1.78864	0.072766
CysK	282	289	LKLQEDES	961.477	4.7867	16.667	2.20542	1.14e-13
CysK	282	289	LKLQEDES	961.477	4.83343	60	2.57939	0
CysK	282	289	LKLQEDES	961.477	4.82458	720	2.80811	0
maxD control	282	289	LKLQEDES	961.477	4.76432	0	0	0
maxD control	282	289	LKLQEDES	961.477	4.96062	720	3.33317	0.082476
CS complex	290	296	FTNKNIV	835.461	5.46507	0	0	0
CS complex	290	296	FTNKNIV	835.461	5.50259	0.033	0.605104	0.154912
CS complex	290	296	FTNKNIV	835.461	5.53383	1.667	1.30306	0.129375
CS complex	290	296	FTNKNIV	835.461	5.45468	16.667	2.1824	0.166363
CS complex	290	296	FTNKNIV	835.461	5.53928	60	2.35266	0.118741
CS complex	290	296	FTNKNIV	835.461	5.54214	720	2.37806	0.118906
CysK	290	296	FTNKNIV	835.461	5.46209	0	0	0
CysK	290	296	FTNKNIV	835.461	5.47004	0.033	0.599593	0.155317
CysK	290	296	FTNKNIV	835.461	5.53317	1.667	1.36007	0.134961
CysK	290	296	FTNKNIV	835.461	5.48206	16.667	2.01536	0.127271
CysK	290	296	FTNKNIV	835.461	5.55255	60	2.43728	0.128429
CysK	290	296	FTNKNIV	835.461	5.54148	720	2.44607	0.129626
maxD control	290	296	FTNKNIV	835.461	5.46507	0	0	0
maxD control	290	296	FTNKNIV	835.461	5.69157	720	3.03333	0.121237
CS complex	290	299	FTNKNIVVIL	1160.7	8.02948	0	0	0
CS complex	290	299	FTNKNIVVIL	1160.7	8.07221	0.033	0.445379	0.017117
CS complex	290	299	FTNKNIVVIL	1160.7	8.12027	1.667	1.11894	0.026353
CS complex	290	299	FTNKNIVVIL	1160.7	8.0169	16.667	1.75975	0
CS complex	290	299	FTNKNIVVIL	1160.7	8.11787	60	2.25626	0
CS complex	290	299	FTNKNIVVIL	1160.7	8.12065	720	2.34417	0
CysK	290	299	FTNKNIVVIL	1160.7	8.02043	0	0	0
CysK	290	299	FTNKNIVVIL	1160.7	8.01309	0.033	0.448994	0.01144
CysK	290	299	FTNKNIVVIL	1160.7	8.11779	1.667	1.1761	0.024133
CysK	290	299	FTNKNIVVIL	1160.7	8.03089	16.667	1.79105	0
CysK	290	299	FTNKNIVVIL	1160.7	8.12436	60	2.31393	0
CysK	290	299	FTNKNIVVIL	1160.7	8.12181	720	2.29777	0
maxD control	290	299	FTNKNIVVIL	1160.7	8.02948	0	0	0
maxD control	290	299	FTNKNIVVIL	1160.7	8.2677	720	5.37402	0.109007
CS complex	295	306	IVVILPSSGERY	1332.75	7.20073	0	0	0
CS complex	295	306	IVVILPSSGERY	1332.75	7.23606	0.033	0.680264	0.016443
CS complex	295	306	IVVILPSSGERY	1332.75	7.27959	1.667	1.91705	0.037372
CS complex	295	306	IVVILPSSGERY	1332.75	7.17903	16.667	2.97086	0
CS complex	295	306	IVVILPSSGERY	1332.75	7.28036	60	3.25265	0
CS complex	295	306	IVVILPSSGERY	1332.75	7.2846	720	3.22509	0
CysK	295	306	IVVILPSSGERY	1332.75	7.19167	0	0	0
CysK	295	306	IVVILPSSGERY	1332.75	7.19262	0.033	0.740081	0.01463
CysK	295	306	IVVILPSSGERY	1332.75	7.27689	1.667	2.27763	0.06871
CysK	295	306	IVVILPSSGERY	1332.75	7.20436	16.667	3.2322	0
CysK	295	306	IVVILPSSGERY	1332.75	7.28591	60	3.3496	0
CysK	295	306	IVVILPSSGERY	1332.75	7.27919	720	3.32114	0
maxD control	295	306	IVVILPSSGERY	1332.75	7.20073	0	0	0
maxD control	295	306	IVVILPSSGERY	1332.75	7.39513	720	5.24812	0.064597
CS complex	295	311	IVVILPSSGERYLSTAL	1818.03	8.46366	0	0	0
CS complex	295	311	IVVILPSSGERYLSTAL	1818.03	8.50544	0.033	2.54001	0.239793
CS complex	295	311	IVVILPSSGERYLSTAL	1818.03	8.55097	1.667	5.02405	0.408072
CS complex	295	311	IVVILPSSGERYLSTAL	1818.03	8.43474	16.667	6.09402	0.360369
CS complex	295	311	IVVILPSSGERYLSTAL	1818.03	8.53591	60	6.46734	0.429186
CS complex	295	311	IVVILPSSGERYLSTAL	1818.03	8.54889	720	6.3986	0.476919
CysK	295	311	IVVILPSSGERYLSTAL	1818.03	8.45621	0	0	0
CysK	295	311	IVVILPSSGERYLSTAL	1818.03	8.4487	0.033	2.52185	0.251034
CysK	295	311	IVVILPSSGERYLSTAL	1818.03	8.54503	1.667	5.35972	0.391556
CysK	295	311	IVVILPSSGERYLSTAL	1818.03	8.45014	16.667	6.3465	0.423023
CysK	295	311	IVVILPSSGERYLSTAL	1818.03	8.54822	60	6.56335	0.462969
CysK	295	311	IVVILPSSGERYLSTAL	1818.03	8.54187	720	6.45962	0.458888
maxD control	295	311	IVVILPSSGERYLSTAL	1818.03	8.46366	0	0	0
maxD control	295	311	IVVILPSSGERYLSTAL	1818.03	8.64562	720	8.71765	0.45012
CS complex	297	308	VILPSSGERYLS	1320.71	6.60067	0	0	0
CS complex	297	308	VILPSSGERYLS	1320.71	6.63297	0.033	1.99939	0.064919
CS complex	297	308	VILPSSGERYLS	1320.71	6.66519	1.667	3.36512	0.103647
CS complex	297	308	VILPSSGERYLS	1320.71	6.58879	16.667	4.39138	0
CS complex	297	308	VILPSSGERYLS	1320.71	6.66649	60	4.6363	0
CS complex	297	308	VILPSSGERYLS	1320.71	6.67347	720	4.56979	0
CysK	297	308	VILPSSGERYLS	1320.71	6.59534	0	0	0
CysK	297	308	VILPSSGERYLS	1320.71	6.59193	0.033	1.96218	0.079685
CysK	297	308	VILPSSGERYLS	1320.71	6.66562	1.667	3.71527	0.044896
CysK	297	308	VILPSSGERYLS	1320.71	6.60672	16.667	4.7513	0
CysK	297	308	VILPSSGERYLS	1320.71	6.67904	60	4.94584	0
CysK	297	308	VILPSSGERYLS	1320.71	6.66736	720	4.78828	0
maxD control	297	308	VILPSSGERYLS	1320.71	6.60067	0	0	0
maxD control	297	308	VILPSSGERYLS	1320.71	6.77718	720	5.38676	0.117698
CS complex	297	309	VILPSSGERYLST	1421.76	6.60647	0	0	0
CS complex	297	309	VILPSSGERYLST	1421.76	6.64099	0.033	1.86027	0.063423
CS complex	297	309	VILPSSGERYLST	1421.76	6.67352	1.667	3.84907	0.034669
CS complex	297	309	VILPSSGERYLST	1421.76	6.59347	16.667	4.93516	0
CS complex	297	309	VILPSSGERYLST	1421.76	6.67549	60	5.33916	2.27e-13
CS complex	297	309	VILPSSGERYLST	1421.76	6.67699	720	5.24609	0
CysK	297	309	VILPSSGERYLST	1421.76	6.60163	0	0	0
CysK	297	309	VILPSSGERYLST	1421.76	6.60179	0.033	1.76325	0.086327
CysK	297	309	VILPSSGERYLST	1421.76	6.67424	1.667	4.11927	0.099333
CysK	297	309	VILPSSGERYLST	1421.76	6.60826	16.667	5.15194	0
CysK	297	309	VILPSSGERYLST	1421.76	6.68207	60	5.3216	0
CysK	297	309	VILPSSGERYLST	1421.76	6.67571	720	5.21759	0
maxD control	297	309	VILPSSGERYLST	1421.76	6.60647	0	0	0
maxD control	297	309	VILPSSGERYLST	1421.76	6.78478	720	5.88842	0.112925
CS complex	297	311	VILPSSGERYLSTAL	1605.88	7.80988	0	0	0
CS complex	297	311	VILPSSGERYLSTAL	1605.88	7.84541	0.033	2.08144	0.024094
CS complex	297	311	VILPSSGERYLSTAL	1605.88	7.87989	1.667	4.21453	0.05234
CS complex	297	311	VILPSSGERYLSTAL	1605.88	7.77858	16.667	5.36395	0
CS complex	297	311	VILPSSGERYLSTAL	1605.88	7.87619	60	5.55288	0
CS complex	297	311	VILPSSGERYLSTAL	1605.88	7.87606	720	5.51341	0
CysK	297	311	VILPSSGERYLSTAL	1605.88	7.80269	0	0	0
CysK	297	311	VILPSSGERYLSTAL	1605.88	7.79446	0.033	2.06006	0.113006
CysK	297	311	VILPSSGERYLSTAL	1605.88	7.87645	1.667	4.51641	0.02151
CysK	297	311	VILPSSGERYLSTAL	1605.88	7.79171	16.667	5.45564	0
CysK	297	311	VILPSSGERYLSTAL	1605.88	7.8819	60	5.60925	0
CysK	297	311	VILPSSGERYLSTAL	1605.88	7.87391	720	5.44927	0
maxD control	297	311	VILPSSGERYLSTAL	1605.88	7.80988	0	0	0
maxD control	297	311	VILPSSGERYLSTAL	1605.88	7.98323	720	6.31966	0.089022
CS complex	300	311	PSSGERYLSTAL	1280.64	6.90725	0	0	0
CS complex	300	311	PSSGERYLSTAL	1280.64	6.94064	0.033	2.43024	0.04671
CS complex	300	311	PSSGERYLSTAL	1280.64	7.00267	1.667	4.78769	0.159835
CS complex	300	311	PSSGERYLSTAL	1280.64	6.8819	16.667	5.52876	0
CS complex	300	311	PSSGERYLSTAL	1280.64	7.01526	60	6.21537	0
CS complex	300	311	PSSGERYLSTAL	1280.64	6.96933	720	5.71254	0
CysK	300	311	PSSGERYLSTAL	1280.64	6.903	0	0	0
CysK	300	311	PSSGERYLSTAL	1280.64	6.89875	0.033	2.50152	0.064933
CysK	300	311	PSSGERYLSTAL	1280.64	6.96799	1.667	4.93434	0.063849
CysK	300	311	PSSGERYLSTAL	1280.64	6.89445	16.667	5.86038	0
CysK	300	311	PSSGERYLSTAL	1280.64	6.97654	60	5.90119	0
CysK	300	311	PSSGERYLSTAL	1280.64	6.96986	720	5.82443	0
maxD control	300	311	PSSGERYLSTAL	1280.64	6.90725	0	0	0
maxD control	300	311	PSSGERYLSTAL	1280.64	7.10842	720	5.7098	0.089703
CS complex	304	311	ERYLSTAL	952.503	6.643	0	0	0
CS complex	304	311	ERYLSTAL	952.503	6.68021	0.033	2.10295	0.06583
CS complex	304	311	ERYLSTAL	952.503	6.71333	1.667	3.71749	0.047241
CS complex	304	311	ERYLSTAL	952.503	6.63086	16.667	4.27996	0.046925
CS complex	304	311	ERYLSTAL	952.503	6.71648	60	4.28348	0.097629
CS complex	304	311	ERYLSTAL	952.503	6.7173	720	4.19693	0.092899
CysK	304	311	ERYLSTAL	952.503	6.6439	0	0	0
CysK	304	311	ERYLSTAL	952.503	6.64343	0.033	2.16048	0.075748
CysK	304	311	ERYLSTAL	952.503	6.71831	1.667	3.8822	0.04637
CysK	304	311	ERYLSTAL	952.503	6.6539	16.667	4.20677	0.027513
CysK	304	311	ERYLSTAL	952.503	6.72932	60	4.26992	0.025794
CysK	304	311	ERYLSTAL	952.503	6.72103	720	4.2518	0.039415
maxD control	304	311	ERYLSTAL	952.503	6.64251	0	0	0
maxD control	304	311	ERYLSTAL	952.503	6.87098	720	4.11046	0.115262
CS complex	316	333	FTEKELQQTSLEHHHHHH	2275.07	4.06675	0	0	0
CS complex	316	333	FTEKELQQTSLEHHHHHH	2275.07	4.10089	0.033	6.15537	0.04087
CS complex	316	333	FTEKELQQTSLEHHHHHH	2275.07	4.11548	1.667	6.17529	0.052183
CS complex	316	333	FTEKELQQTSLEHHHHHH	2275.07	4.13403	16.667	5.84874	0
CS complex	316	333	FTEKELQQTSLEHHHHHH	2275.07	4.12887	60	6.3499	0
CS complex	316	333	FTEKELQQTSLEHHHHHH	2275.07	4.12872	720	6.28	0
CysK	316	333	FTEKELQQTSLEHHHHHH	2275.07	4.0762	0	0	0
CysK	316	333	FTEKELQQTSLEHHHHHH	2275.07	4.07582	0.033	6.24458	0.111098
CysK	316	333	FTEKELQQTSLEHHHHHH	2275.07	4.11215	1.667	6.24072	0.099895
CysK	316	333	FTEKELQQTSLEHHHHHH	2275.07	4.08936	16.667	6.20031	0
CysK	316	333	FTEKELQQTSLEHHHHHH	2275.07	4.13986	60	6.36623	0
CysK	316	333	FTEKELQQTSLEHHHHHH	2275.07	4.13065	720	6.33967	0
maxD control	316	333	FTEKELQQTSLEHHHHHH	2275.07	4.06675	0	0	0
maxD control	316	333	FTEKELQQTSLEHHHHHH	2275.07	4.36424	720	6.34503	0.112991
CS complex	324	333	TSLEHHHHHH	1271.58	4.06846	0	0	0
CS complex	324	333	TSLEHHHHHH	1271.58	4.09258	0.033	2.27264	0.049362
CS complex	324	333	TSLEHHHHHH	1271.58	4.11665	1.667	2.25356	0.034796
CS complex	324	333	TSLEHHHHHH	1271.58	4.12974	60	2.36205	0.050478
CS complex	324	333	TSLEHHHHHH	1271.58	4.13137	720	2.41491	0.07465
CysK	324	333	TSLEHHHHHH	1271.58	4.07221	0	0	0
CysK	324	333	TSLEHHHHHH	1271.58	4.07578	0.033	2.28666	0.073126
CysK	324	333	TSLEHHHHHH	1271.58	4.11402	1.667	2.26119	0.082777
CysK	324	333	TSLEHHHHHH	1271.58	4.09036	16.667	2.31519	0.06884
CysK	324	333	TSLEHHHHHH	1271.58	4.14089	60	2.3499	0.051952
CysK	324	333	TSLEHHHHHH	1271.58	4.13077	720	2.37972	0.067554
maxD control	324	333	TSLEHHHHHH	1271.58	4.06846	0	0	0
maxD control	324	333	TSLEHHHHHH	1271.58	4.36616	720	2.17334	0.102244

## Sheet: HDX Data Table (Table S4)
Protein state	Start	End	Sequence	Peptide mass (Da)	Retention time (min)	HDX time (min)	Uptake (D)	Uptake SD (D)		SUPPLEMENTARY TABLE 4: HDX DATA TABLE CysE. DATA OUTPUT FOR KINETICS EXPERIMENTS
CS complex	1	7	SGTSCEE	712.245	3.37647	0	0	0
CS complex	1	7	SGTSCEE	712.245	3.39399	0.033	2.80924	0.050818
CS complex	1	7	SGTSCEE	712.245	3.41479	1.667	2.88229	0.027664
CS complex	1	7	SGTSCEE	712.245	3.45139	60	3.06419	0
CysE	1	7	SGTSCEE	712.245	3.34736	0	0	0
CysE	1	7	SGTSCEE	712.245	3.3815	0.033	2.71622	0.038712
CysE	1	7	SGTSCEE	712.245	3.40756	1.667	2.77672	0.023909
CysE	1	7	SGTSCEE	712.245	3.35023	16.667	2.71165	0
CysE	1	7	SGTSCEE	712.245	3.40752	60	2.70287	0
maxD control	1	7	SGTSCEE	712.245	3.37647	0	0	0
CS complex	1	8	SGTSCEEL	825.329	6.09898	0	0	0
CS complex	1	8	SGTSCEEL	825.329	6.13153	0.033	2.84616	0.030103
CS complex	1	8	SGTSCEEL	825.329	6.15798	1.667	3.23714	0.048581
CS complex	1	8	SGTSCEEL	825.329	6.08199	16.667	3.19458	0
CS complex	1	8	SGTSCEEL	825.329	6.17034	60	3.15863	0
CysE	1	8	SGTSCEEL	825.329	6.10134	0	0	0
CysE	1	8	SGTSCEEL	825.329	6.12827	0.033	2.64446	0.037732
CysE	1	8	SGTSCEEL	825.329	6.16141	1.667	3.12968	0.047812
CysE	1	8	SGTSCEEL	825.329	6.09784	16.667	3.07357	0
CysE	1	8	SGTSCEEL	825.329	6.16574	60	3.07523	0
maxD control	1	8	SGTSCEEL	825.329	6.09898	0	0	0
maxD control	1	8	SGTSCEEL	825.329	6.36278	720	4.23223	0.046838
CS complex	8	17	LEIVWNNIKA	1199.67	7.97603	0	0	0
CS complex	8	17	LEIVWNNIKA	1199.67	8.02377	0.033	0.454469	0.016716
CS complex	8	17	LEIVWNNIKA	1199.67	8.0669	1.667	2.98712	0.094932
CS complex	8	17	LEIVWNNIKA	1199.67	7.9617	16.667	4.42114	0
CS complex	8	17	LEIVWNNIKA	1199.67	8.06555	60	4.95687	0
CS complex	8	17	LEIVWNNIKA	1199.67	8.06293	720	5.2184	0
CysE	8	17	LEIVWNNIKA	1199.67	7.98053	0	0	0
CysE	8	17	LEIVWNNIKA	1199.67	8.01888	0.033	0.398629	0.031116
CysE	8	17	LEIVWNNIKA	1199.67	8.06514	1.667	3.54413	0.026936
CysE	8	17	LEIVWNNIKA	1199.67	7.97269	16.667	4.65862	0
CysE	8	17	LEIVWNNIKA	1199.67	8.06735	60	5.16482	0
CysE	8	17	LEIVWNNIKA	1199.67	8.06593	720	5.3558	0
maxD control	8	17	LEIVWNNIKA	1199.67	7.97603	0	0	0
maxD control	8	17	LEIVWNNIKA	1199.67	8.19284	720	5.39973	0.201434
CS complex	8	19	LEIVWNNIKAEA	1399.75	7.91484	0	0	0
CS complex	8	19	LEIVWNNIKAEA	1399.75	7.95669	0.033	0.524959	0.010451
CS complex	8	19	LEIVWNNIKAEA	1399.75	7.99375	1.667	3.15899	0.058532
CS complex	8	19	LEIVWNNIKAEA	1399.75	7.90295	16.667	4.93874	0
CS complex	8	19	LEIVWNNIKAEA	1399.75	7.99182	60	6.13053	0
CS complex	8	19	LEIVWNNIKAEA	1399.75	7.97356	720	6.58489	0
CysE	8	19	LEIVWNNIKAEA	1399.75	7.92328	0	0	0
CysE	8	19	LEIVWNNIKAEA	1399.75	7.95748	0.033	0.42699	0.017416
CysE	8	19	LEIVWNNIKAEA	1399.75	7.99748	1.667	3.84576	0.053436
CysE	8	19	LEIVWNNIKAEA	1399.75	7.9069	16.667	5.64474	0
CysE	8	19	LEIVWNNIKAEA	1399.75	7.99338	60	6.48013	0
CysE	8	19	LEIVWNNIKAEA	1399.75	7.99158	720	6.97215	0
maxD control	8	19	LEIVWNNIKAEA	1399.75	7.91484	0	0	0
maxD control	8	19	LEIVWNNIKAEA	1399.75	7.99052	720	9.11403	0.135975
CS complex	8	21	LEIVWNNIKAEART	1656.9	7.21467	0	0	0
CS complex	8	21	LEIVWNNIKAEART	1656.9	7.26263	0.033	1.12596	0.043825
CS complex	8	21	LEIVWNNIKAEART	1656.9	7.28603	1.667	4.65834	0.082814
CS complex	8	21	LEIVWNNIKAEART	1656.9	7.18889	16.667	6.53337	0
CS complex	8	21	LEIVWNNIKAEART	1656.9	7.28179	60	7.77761	2.27e-13
CS complex	8	21	LEIVWNNIKAEART	1656.9	7.28145	720	9.92875	0
CysE	8	21	LEIVWNNIKAEART	1656.9	7.21588	0	0	0
CysE	8	21	LEIVWNNIKAEART	1656.9	7.24956	0.033	0.86838	0.042713
CysE	8	21	LEIVWNNIKAEART	1656.9	7.28642	1.667	5.42942	0.014439
CysE	8	21	LEIVWNNIKAEART	1656.9	7.19835	16.667	7.21797	0
CysE	8	21	LEIVWNNIKAEART	1656.9	7.28479	60	8.19369	0
CysE	8	21	LEIVWNNIKAEART	1656.9	7.28194	720	10.3002	0
maxD control	8	21	LEIVWNNIKAEART	1656.9	7.21465	0	0	0
maxD control	8	21	LEIVWNNIKAEART	1656.9	7.54996	720	7.81449	0.469745
CS complex	8	23	LEIVWNNIKAEARTLA	1841.02	8.20171	0	0	0
CS complex	8	23	LEIVWNNIKAEARTLA	1841.02	8.24828	0.033	1.19626	0.067083
CS complex	8	23	LEIVWNNIKAEARTLA	1841.02	8.26617	1.667	5.46106	0.123779
CS complex	8	23	LEIVWNNIKAEARTLA	1841.02	8.15126	16.667	7.7983	0.04737
CS complex	8	23	LEIVWNNIKAEARTLA	1841.02	8.24555	60	9.19231	0.07245
CS complex	8	23	LEIVWNNIKAEARTLA	1841.02	8.27456	720	10.9963	0.042102
CysE	8	23	LEIVWNNIKAEARTLA	1841.02	8.20464	0	0	0
CysE	8	23	LEIVWNNIKAEARTLA	1841.02	8.23862	0.033	1.02175	0.104872
CysE	8	23	LEIVWNNIKAEARTLA	1841.02	8.26305	1.667	6.43691	0.118912
CysE	8	23	LEIVWNNIKAEARTLA	1841.02	8.15678	16.667	8.58002	0.047372
CysE	8	23	LEIVWNNIKAEARTLA	1841.02	8.24703	60	9.78847	0.142076
CysE	8	23	LEIVWNNIKAEARTLA	1841.02	8.27506	720	11.2765	0.047301
maxD control	8	23	LEIVWNNIKAEARTLA	1841.02	8.20169	0	0	0
maxD control	8	23	LEIVWNNIKAEARTLA	1841.02	8.41542	720	12.7669	0.113729
CS complex	9	17	EIVWNNIKA	1086.59	7.26328	0	0	0
CS complex	9	17	EIVWNNIKA	1086.59	7.30739	0.033	0.334504	0.050361
CS complex	9	17	EIVWNNIKA	1086.59	7.33834	1.667	2.55644	0.007235
CS complex	9	17	EIVWNNIKA	1086.59	7.25568	16.667	3.44505	0
CS complex	9	17	EIVWNNIKA	1086.59	7.34104	60	3.95725	0
CS complex	9	17	EIVWNNIKA	1086.59	7.34482	720	4.4826	0
CysE	9	17	EIVWNNIKA	1086.59	7.26454	0	0	0
CysE	9	17	EIVWNNIKA	1086.59	7.30059	0.033	0.359873	0.029161
CysE	9	17	EIVWNNIKA	1086.59	7.33993	1.667	2.7962	0.054692
CysE	9	17	EIVWNNIKA	1086.59	7.25423	16.667	3.76992	0
CysE	9	17	EIVWNNIKA	1086.59	7.34429	60	4.23975	0
CysE	9	17	EIVWNNIKA	1086.59	7.34209	720	4.80862	0
maxD control	9	17	EIVWNNIKA	1086.59	7.26328	0	0	0
maxD control	9	17	EIVWNNIKA	1086.59	7.45084	720	4.87041	0.113379
CS complex	9	21	EIVWNNIKAEART	1543.82	6.53143	0	0	0
CS complex	9	21	EIVWNNIKAEART	1543.82	6.56918	0.033	0.957245	0.059519
CS complex	9	21	EIVWNNIKAEART	1543.82	6.59375	1.667	4.04474	0.062545
CS complex	9	21	EIVWNNIKAEART	1543.82	6.50182	16.667	5.69819	0.07965
CS complex	9	21	EIVWNNIKAEART	1543.82	6.58833	60	6.82047	0.057948
CS complex	9	21	EIVWNNIKAEART	1543.82	6.59079	720	7.6989	0.166135
CysE	9	21	EIVWNNIKAEART	1543.82	6.54585	0	0	0
CysE	9	21	EIVWNNIKAEART	1543.82	6.56781	0.033	0.839829	0.088883
CysE	9	21	EIVWNNIKAEART	1543.82	6.59524	1.667	4.43563	0.101655
CysE	9	21	EIVWNNIKAEART	1543.82	6.51482	16.667	6.1491	0.097176
CysE	9	21	EIVWNNIKAEART	1543.82	6.58982	60	7.23179	0.069285
CysE	9	21	EIVWNNIKAEART	1543.82	6.58718	720	8.11358	0.072617
maxD control	9	21	EIVWNNIKAEART	1543.82	6.53143	0	0	0
maxD control	9	21	EIVWNNIKAEART	1543.82	6.73362	720	8.0975	0.137586
CS complex	10	21	IVWNNIKAEART	1414.77	6.09101	0	0	0
CS complex	10	21	IVWNNIKAEART	1414.77	6.11937	0.033	0.955479	0.051415
CS complex	10	21	IVWNNIKAEART	1414.77	6.14828	1.667	3.25075	0.038447
CS complex	10	21	IVWNNIKAEART	1414.77	6.06695	16.667	4.54748	2.27e-13
CS complex	10	21	IVWNNIKAEART	1414.77	6.14907	60	5.68365	0
CS complex	10	21	IVWNNIKAEART	1414.77	6.14651	720	6.85616	0
CysE	10	21	IVWNNIKAEART	1414.77	6.09151	0	0	0
CysE	10	21	IVWNNIKAEART	1414.77	6.11894	0.033	0.883318	0.075385
CysE	10	21	IVWNNIKAEART	1414.77	6.15316	1.667	3.56472	0.029918
CysE	10	21	IVWNNIKAEART	1414.77	6.07955	16.667	4.93101	0
CysE	10	21	IVWNNIKAEART	1414.77	6.1495	60	6.14915	0
CysE	10	21	IVWNNIKAEART	1414.77	6.14414	720	7.1495	0
maxD control	10	21	IVWNNIKAEART	1414.77	6.09101	0	0	0
maxD control	10	21	IVWNNIKAEART	1414.77	6.3023	720	7.14815	0.094171
CS complex	10	22	IVWNNIKAEARTL	1527.86	7.22661	0	0	0
CS complex	10	22	IVWNNIKAEARTL	1527.86	7.26431	0.033	1.00256	0.045018
CS complex	10	22	IVWNNIKAEARTL	1527.86	7.29283	1.667	3.78139	0.049682
CS complex	10	22	IVWNNIKAEARTL	1527.86	7.19385	16.667	5.41784	0
CS complex	10	22	IVWNNIKAEARTL	1527.86	7.28315	60	6.55921	2.27e-13
CS complex	10	22	IVWNNIKAEARTL	1527.86	7.2763	720	7.68915	0
CysE	10	22	IVWNNIKAEARTL	1527.86	7.23035	0	0	0
CysE	10	22	IVWNNIKAEARTL	1527.86	7.26202	0.033	0.822233	0.069044
CysE	10	22	IVWNNIKAEARTL	1527.86	7.29729	1.667	4.04404	0.057763
CysE	10	22	IVWNNIKAEARTL	1527.86	7.20228	16.667	5.66097	0
CysE	10	22	IVWNNIKAEARTL	1527.86	7.28636	60	6.88702	0
CysE	10	22	IVWNNIKAEARTL	1527.86	7.27686	720	7.77331	0
maxD control	10	22	IVWNNIKAEARTL	1527.86	7.22661	0	0	0
maxD control	10	22	IVWNNIKAEARTL	1527.86	7.42684	720	7.91436	0.184702
CS complex	10	23	IVWNNIKAEARTLA	1598.89	7.24573	0	0	0
CS complex	10	23	IVWNNIKAEARTLA	1598.89	7.28322	0.033	1.15069	0.107009
CS complex	10	23	IVWNNIKAEARTLA	1598.89	7.30553	1.667	4.38804	0.038537
CS complex	10	23	IVWNNIKAEARTLA	1598.89	7.21165	16.667	5.91646	0.047356
CS complex	10	23	IVWNNIKAEARTLA	1598.89	7.29184	60	7.39616	0.023958
CS complex	10	23	IVWNNIKAEARTLA	1598.89	7.2854	720	8.44188	0.029088
CysE	10	23	IVWNNIKAEARTLA	1598.89	7.25049	0	0	0
CysE	10	23	IVWNNIKAEARTLA	1598.89	7.27901	0.033	0.973006	0.112074
CysE	10	23	IVWNNIKAEARTLA	1598.89	7.30782	1.667	4.78037	0.086432
CysE	10	23	IVWNNIKAEARTLA	1598.89	7.21247	16.667	6.51934	0.045575
CysE	10	23	IVWNNIKAEARTLA	1598.89	7.29465	60	7.78493	0.047254
CysE	10	23	IVWNNIKAEARTLA	1598.89	7.28715	720	8.657	0.051371
maxD control	10	23	IVWNNIKAEARTLA	1598.89	7.24573	0	0	0
maxD control	10	23	IVWNNIKAEARTLA	1598.89	7.43505	720	8.64651	0.119761
CS complex	10	26	IVWNNIKAEARTLADCE	1945.97	7.95615	0	0	0
CS complex	10	26	IVWNNIKAEARTLADCE	1945.97	7.99908	0.033	1.70145	0.068703
CS complex	10	26	IVWNNIKAEARTLADCE	1945.97	8.0158	1.667	5.92079	0.102792
CS complex	10	26	IVWNNIKAEARTLADCE	1945.97	7.90956	16.667	7.82043	2.27e-13
CS complex	10	26	IVWNNIKAEARTLADCE	1945.97	8.00108	60	9.1638	0
CS complex	10	26	IVWNNIKAEARTLADCE	1945.97	7.98842	720	10.1595	0
CysE	10	26	IVWNNIKAEARTLADCE	1945.97	7.96069	0	0	0
CysE	10	26	IVWNNIKAEARTLADCE	1945.97	7.99477	0.033	1.48777	0.111012
CysE	10	26	IVWNNIKAEARTLADCE	1945.97	8.01379	1.667	6.59445	0.029547
CysE	10	26	IVWNNIKAEARTLADCE	1945.97	7.91209	16.667	8.32909	3.22e-13
CysE	10	26	IVWNNIKAEARTLADCE	1945.97	7.99825	60	9.53281	2.27e-13
CysE	10	26	IVWNNIKAEARTLADCE	1945.97	7.99308	720	10.4093	2.27e-13
maxD control	10	26	IVWNNIKAEARTLADCE	1945.97	7.95615	0	0	0
maxD control	10	26	IVWNNIKAEARTLADCE	1945.97	8.11988	720	10.1394	0.071473
CS complex	12	21	WNNIKAEART	1202.62	6.53405	0	0	0
CS complex	12	21	WNNIKAEART	1202.62	6.31726	0.033	1.04355	0.171979
CS complex	12	21	WNNIKAEART	1202.62	6.13981	1.667	3.05866	0.039321
CS complex	12	21	WNNIKAEART	1202.62	6.50233	16.667	4.94887	0.038627
CS complex	12	21	WNNIKAEART	1202.62	6.14163	60	5.42936	0.038627
CS complex	12	21	WNNIKAEART	1202.62	6.13809	720	6.31117	0.038627
CysE	12	21	WNNIKAEART	1202.62	6.09095	0	0	0
CysE	12	21	WNNIKAEART	1202.62	6.11566	0.033	0.906476	0.082481
CysE	12	21	WNNIKAEART	1202.62	6.15154	1.667	3.26013	0.049749
CysE	12	21	WNNIKAEART	1202.62	6.079	16.667	4.7206	0
CysE	12	21	WNNIKAEART	1202.62	6.14758	60	5.73897	0
CysE	12	21	WNNIKAEART	1202.62	6.14273	720	6.57016	0
maxD control	12	21	WNNIKAEART	1202.62	6.53423	0	0	0
maxD control	12	21	WNNIKAEART	1202.62	6.44805	720	6.88901	0.077785
CS complex	18	29	EARTLADCEPML	1348.62	7.79354	0	0	0
CS complex	18	29	EARTLADCEPML	1348.62	7.83794	0.033	2.04638	0.09465
CS complex	18	29	EARTLADCEPML	1348.62	7.87588	1.667	4.95211	0.047129
CS complex	18	29	EARTLADCEPML	1348.62	7.7803	16.667	5.84051	0
CS complex	18	29	EARTLADCEPML	1348.62	7.87669	60	6.1126	0
CS complex	18	29	EARTLADCEPML	1348.62	7.87651	720	6.06511	0
CysE	18	29	EARTLADCEPML	1348.62	7.7998	0	0	0
CysE	18	29	EARTLADCEPML	1348.62	7.83465	0.033	1.75431	0.12298
CysE	18	29	EARTLADCEPML	1348.62	7.87589	1.667	5.23978	0.031442
CysE	18	29	EARTLADCEPML	1348.62	7.78617	16.667	6.0032	0
CysE	18	29	EARTLADCEPML	1348.62	7.87312	60	6.14126	0
CysE	18	29	EARTLADCEPML	1348.62	7.87502	720	6.19454	0
maxD control	18	29	EARTLADCEPML	1348.62	7.79354	0	0	0
maxD control	18	29	EARTLADCEPML	1348.62	7.47722	720	5.44841	0.157352
CS complex	20	29	RTLADCEPML	1148.54	7.60104	0	0	0
CS complex	20	29	RTLADCEPML	1148.54	7.64284	0.033	1.42203	0.057344
CS complex	20	29	RTLADCEPML	1148.54	7.67675	1.667	3.80471	0.035001
CS complex	20	29	RTLADCEPML	1148.54	7.58648	16.667	4.60311	0
CS complex	20	29	RTLADCEPML	1148.54	7.67866	60	4.90128	0
CS complex	20	29	RTLADCEPML	1148.54	7.67982	720	4.88712	0
CysE	20	29	RTLADCEPML	1148.54	7.60253	0	0	0
CysE	20	29	RTLADCEPML	1148.54	7.63219	0.033	1.18714	0.087768
CysE	20	29	RTLADCEPML	1148.54	7.67502	1.667	4.0095	0.068347
CysE	20	29	RTLADCEPML	1148.54	7.5888	16.667	4.63482	0
CysE	20	29	RTLADCEPML	1148.54	7.67204	60	4.83955	0
CysE	20	29	RTLADCEPML	1148.54	7.67148	720	4.90151	0
maxD control	20	29	RTLADCEPML	1148.54	7.60104	0	0	0
maxD control	20	29	RTLADCEPML	1148.54	7.86476	720	4.91608	0.026965
CS complex	22	26	LADCE	550.211	4.50282	0	0	0
CS complex	22	26	LADCE	550.211	4.53386	0.033	0.813803	0.026797
CS complex	22	26	LADCE	550.211	4.55985	1.667	2.00282	0.016354
CS complex	22	26	LADCE	550.211	4.55691	16.667	2.04266	0
CS complex	22	26	LADCE	550.211	4.57348	60	2.12429	0
CS complex	22	26	LADCE	550.211	4.57375	720	2.1017	0
CysE	22	26	LADCE	550.211	4.49679	0	0	0
CysE	22	26	LADCE	550.211	4.5269	0.033	0.712643	0.040804
CysE	22	26	LADCE	550.211	4.56165	1.667	2.06891	0.021439
CysE	22	26	LADCE	550.211	4.49938	16.667	2.06215	0
CysE	22	26	LADCE	550.211	4.56146	60	2.12729	0
CysE	22	26	LADCE	550.211	4.57205	720	2.1406	0
maxD control	22	26	LADCE	550.211	4.50282	0	0	0
maxD control	22	26	LADCE	550.211	4.59958	720	3.58062	0.024813
CS complex	30	37	ASFYHATL	909.439	6.85832	0	0	0
CS complex	30	37	ASFYHATL	909.439	6.90016	0.033	0.598981	0.07128
CS complex	30	37	ASFYHATL	909.439	6.9348	1.667	0.817156	0.075543
CS complex	30	37	ASFYHATL	909.439	6.85201	16.667	1.16989	0.077633
CS complex	30	37	ASFYHATL	909.439	6.93967	60	1.78457	0.159519
CS complex	30	37	ASFYHATL	909.439	6.93494	720	3.29417	0.066382
CysE	30	37	ASFYHATL	909.439	6.86196	0	0	0
CysE	30	37	ASFYHATL	909.439	6.89738	0.033	0.490337	0.067674
CysE	30	37	ASFYHATL	909.439	6.94179	1.667	0.83254	0.063302
CysE	30	37	ASFYHATL	909.439	6.86251	16.667	1.21069	0.067687
CysE	30	37	ASFYHATL	909.439	6.94398	60	1.93012	0.15735
CysE	30	37	ASFYHATL	909.439	6.93673	720	3.35221	0.066793
maxD control	30	37	ASFYHATL	909.439	6.85819	0	0	0
maxD control	30	37	ASFYHATL	909.439	7.09774	720	3.5285	0.084953
CS complex	30	50	ASFYHATLLKHENLGSALSYM	2353.16	7.75838	0	0	0
CS complex	30	50	ASFYHATLLKHENLGSALSYM	2353.16	7.80616	0.033	0.995295	0.049882
CS complex	30	50	ASFYHATLLKHENLGSALSYM	2353.16	7.84625	1.667	2.93187	0.053238
CS complex	30	50	ASFYHATLLKHENLGSALSYM	2353.16	7.7495	16.667	3.09944	0
CS complex	30	50	ASFYHATLLKHENLGSALSYM	2353.16	7.85231	60	3.55713	0
CS complex	30	50	ASFYHATLLKHENLGSALSYM	2353.16	7.84827	720	4.58928	0
CysE	30	50	ASFYHATLLKHENLGSALSYM	2353.16	7.76002	0	0	0
CysE	30	50	ASFYHATLLKHENLGSALSYM	2353.16	7.79771	0.033	0.94587	0.0728
CysE	30	50	ASFYHATLLKHENLGSALSYM	2353.16	7.84621	1.667	3.04696	0.015963
CysE	30	50	ASFYHATLLKHENLGSALSYM	2353.16	7.75319	16.667	3.18376	0
CysE	30	50	ASFYHATLLKHENLGSALSYM	2353.16	7.84906	60	3.56995	0
CysE	30	50	ASFYHATLLKHENLGSALSYM	2353.16	7.84426	720	4.76152	0
maxD control	30	50	ASFYHATLLKHENLGSALSYM	2353.16	7.75838	0	0	0
maxD control	30	50	ASFYHATLLKHENLGSALSYM	2353.16	8.01517	720	9.32202	0
CS complex	33	47	YHATLLKHENLGSAL	1666.89	6.13607	0	0	0
CS complex	33	47	YHATLLKHENLGSAL	1666.89	6.17714	0.033	0.961775	0.044709
CS complex	33	47	YHATLLKHENLGSAL	1666.89	6.21224	1.667	2.64835	0.053143
CS complex	33	47	YHATLLKHENLGSAL	1666.89	6.11444	16.667	3.10318	0.036966
CS complex	33	47	YHATLLKHENLGSAL	1666.89	6.21696	60	3.16744	0.053259
CS complex	33	47	YHATLLKHENLGSAL	1666.89	6.21818	720	3.87811	0.048501
CysE	33	47	YHATLLKHENLGSAL	1666.89	6.14561	0	0	0
CysE	33	47	YHATLLKHENLGSAL	1666.89	6.17325	0.033	0.793976	0.08177
CysE	33	47	YHATLLKHENLGSAL	1666.89	6.21488	1.667	2.64943	0.04866
CysE	33	47	YHATLLKHENLGSAL	1666.89	6.1385	16.667	2.88199	0.042832
CysE	33	47	YHATLLKHENLGSAL	1666.89	6.21645	60	3.05233	0.049321
CysE	33	47	YHATLLKHENLGSAL	1666.89	6.21398	720	3.99818	0.041509
maxD control	33	47	YHATLLKHENLGSAL	1666.89	6.13608	0	0	0
maxD control	33	47	YHATLLKHENLGSAL	1666.89	6.40712	720	6.01201	0.117958
CS complex	38	46	LKHENLGSA	968.509	3.85459	0	0	0
CS complex	38	46	LKHENLGSA	968.509	3.88991	0.033	1.20336	0.023441
CS complex	38	46	LKHENLGSA	968.509	3.91168	1.667	2.58213	0.016614
CS complex	38	46	LKHENLGSA	968.509	3.93219	60	2.52857	0
CS complex	38	46	LKHENLGSA	968.509	3.93191	720	2.56157	0
CysE	38	46	LKHENLGSA	968.509	3.84929	0	0	0
CysE	38	46	LKHENLGSA	968.509	3.88129	0.033	0.976425	0.081727
CysE	38	46	LKHENLGSA	968.509	3.91301	1.667	2.4867	0.033834
CysE	38	46	LKHENLGSA	968.509	3.85569	16.667	2.44554	0
CysE	38	46	LKHENLGSA	968.509	3.91032	60	2.4744	0
CysE	38	46	LKHENLGSA	968.509	3.93281	720	2.61752	0
maxD control	38	46	LKHENLGSA	968.509	3.85442	0	0	0
maxD control	38	46	LKHENLGSA	968.509	4.11732	720	3.0036	0.034327
CS complex	38	47	LKHENLGSAL	1081.59	5.57495	0	0	0
CS complex	38	47	LKHENLGSAL	1081.59	5.60902	0.033	0.926375	0.027109
CS complex	38	47	LKHENLGSAL	1081.59	5.63292	1.667	2.37957	0.019264
CS complex	38	47	LKHENLGSAL	1081.59	5.57194	16.667	2.41291	0
CS complex	38	47	LKHENLGSAL	1081.59	5.63902	60	2.43301	0
CS complex	38	47	LKHENLGSAL	1081.59	5.64115	720	2.4387	0
CysE	38	47	LKHENLGSAL	1081.59	5.58019	0	0	0
CysE	38	47	LKHENLGSAL	1081.59	5.60126	0.033	0.812931	0.044505
CysE	38	47	LKHENLGSAL	1081.59	5.64203	1.667	2.44225	0.011236
CysE	38	47	LKHENLGSAL	1081.59	5.57486	16.667	2.42483	0
CysE	38	47	LKHENLGSAL	1081.59	5.64316	60	2.48672	0
CysE	38	47	LKHENLGSAL	1081.59	5.64522	720	2.52235	0
maxD control	38	47	LKHENLGSAL	1081.59	5.57493	0	0	0
maxD control	38	47	LKHENLGSAL	1081.59	5.85032	720	3.78957	0.073086
CS complex	38	48	LKHENLGSALS	1168.62	5.16617	0	0	0
CS complex	38	48	LKHENLGSALS	1168.62	5.20028	0.033	1.00782	0.025372
CS complex	38	48	LKHENLGSALS	1168.62	5.22085	1.667	2.31029	0.014221
CS complex	38	48	LKHENLGSALS	1168.62	5.14996	16.667	2.33757	0
CS complex	38	48	LKHENLGSALS	1168.62	5.22813	60	2.3853	0
CS complex	38	48	LKHENLGSALS	1168.62	5.22801	720	2.48476	0
CysE	38	48	LKHENLGSALS	1168.62	5.16658	0	0	0
CysE	38	48	LKHENLGSALS	1168.62	5.19711	0.033	0.86469	0.048268
CysE	38	48	LKHENLGSALS	1168.62	5.22665	1.667	2.31431	0.018731
CysE	38	48	LKHENLGSALS	1168.62	5.16306	16.667	2.33389	0
CysE	38	48	LKHENLGSALS	1168.62	5.23027	60	2.34363	0
CysE	38	48	LKHENLGSALS	1168.62	5.22831	720	2.55644	0
maxD control	38	48	LKHENLGSALS	1168.62	5.16617	0	0	0
maxD control	38	48	LKHENLGSALS	1168.62	5.42101	720	4.33592	0.032511
CS complex	38	49	LKHENLGSALSY	1331.69	6.1907	0	0	0
CS complex	38	49	LKHENLGSALSY	1331.69	6.23052	0.033	0.938432	0.019526
CS complex	38	49	LKHENLGSALSY	1331.69	6.26106	1.667	2.1994	0.025017
CS complex	38	49	LKHENLGSALSY	1331.69	6.20157	16.667	2.22132	2.27e-13
CS complex	38	49	LKHENLGSALSY	1331.69	6.26466	60	2.37447	0
CS complex	38	49	LKHENLGSALSY	1331.69	6.26636	720	2.38731	0
CysE	38	49	LKHENLGSALSY	1331.69	6.19773	0	0	0
CysE	38	49	LKHENLGSALSY	1331.69	6.22802	0.033	0.883188	0.060967
CysE	38	49	LKHENLGSALSY	1331.69	6.26564	1.667	2.33961	0.014081
CysE	38	49	LKHENLGSALSY	1331.69	6.19274	16.667	2.42969	0
CysE	38	49	LKHENLGSALSY	1331.69	6.26875	60	2.50782	0
CysE	38	49	LKHENLGSALSY	1331.69	6.26513	720	2.55463	0
maxD control	38	49	LKHENLGSALSY	1331.69	6.19081	0	0	0
maxD control	38	49	LKHENLGSALSY	1331.69	6.44907	720	5.08457	0.140966
CS complex	50	60	MLANKLSSPIM	1204.64	7.07028	0	0	0
CS complex	50	60	MLANKLSSPIM	1204.64	7.10122	0.033	1.04279	0.031453
CS complex	50	60	MLANKLSSPIM	1204.64	7.13758	1.667	2.40312	0.018873
CS complex	50	60	MLANKLSSPIM	1204.64	7.05549	16.667	3.47022	0
CS complex	50	60	MLANKLSSPIM	1204.64	7.13348	60	4.03839	0
CS complex	50	60	MLANKLSSPIM	1204.64	7.13342	720	4.46655	2.27e-13
CysE	50	60	MLANKLSSPIM	1204.64	7.07302	0	0	0
CysE	50	60	MLANKLSSPIM	1204.64	7.10144	0.033	0.905665	0.06071
CysE	50	60	MLANKLSSPIM	1204.64	7.14131	1.667	2.50356	0.066657
CysE	50	60	MLANKLSSPIM	1204.64	7.06384	16.667	3.80961	0
CysE	50	60	MLANKLSSPIM	1204.64	7.1401	60	4.16435	0
CysE	50	60	MLANKLSSPIM	1204.64	7.13714	720	4.7797	0
maxD control	50	60	MLANKLSSPIM	1204.64	7.07025	0	0	0
maxD control	50	60	MLANKLSSPIM	1204.64	7.27855	720	5.1304	0.083384
CS complex	51	60	LANKLSSPIM	1073.6	6.54874	0	0	0
CS complex	51	60	LANKLSSPIM	1073.6	6.58055	0.033	1.13186	0.030818
CS complex	51	60	LANKLSSPIM	1073.6	6.61185	1.667	2.45286	0.050297
CS complex	51	60	LANKLSSPIM	1073.6	6.53005	16.667	3.57863	0
CS complex	51	60	LANKLSSPIM	1073.6	6.61208	60	3.89655	0
CS complex	51	60	LANKLSSPIM	1073.6	6.61547	720	4.27209	0
CysE	51	60	LANKLSSPIM	1073.6	6.55638	0	0	0
CysE	51	60	LANKLSSPIM	1073.6	6.57605	0.033	0.987798	0.057185
CysE	51	60	LANKLSSPIM	1073.6	6.61857	1.667	2.5684	0.008017
CysE	51	60	LANKLSSPIM	1073.6	6.55119	16.667	3.73137	0
CysE	51	60	LANKLSSPIM	1073.6	6.61616	60	4.05862	0
CysE	51	60	LANKLSSPIM	1073.6	6.61436	720	4.67642	0
maxD control	51	60	LANKLSSPIM	1073.6	6.54874	0	0	0
maxD control	51	60	LANKLSSPIM	1073.6	6.7753	720	4.52065	0.061154
CS complex	51	64	LANKLSSPIMPAIA	1425.81	7.33843	0	0	0
CS complex	51	64	LANKLSSPIMPAIA	1425.81	7.37312	0.033	2.01102	0.037915
CS complex	51	64	LANKLSSPIMPAIA	1425.81	7.41414	1.667	3.87505	0.051898
CS complex	51	64	LANKLSSPIMPAIA	1425.81	7.31752	16.667	5.36063	0
CS complex	51	64	LANKLSSPIMPAIA	1425.81	7.41067	60	5.78865	0
CS complex	51	64	LANKLSSPIMPAIA	1425.81	7.41243	720	6.2495	0
CysE	51	64	LANKLSSPIMPAIA	1425.81	7.33817	0	0	0
CysE	51	64	LANKLSSPIMPAIA	1425.81	7.37005	0.033	1.85837	0.067849
CysE	51	64	LANKLSSPIMPAIA	1425.81	7.41193	1.667	4.05322	0.032662
CysE	51	64	LANKLSSPIMPAIA	1425.81	7.32727	16.667	5.55638	0
CysE	51	64	LANKLSSPIMPAIA	1425.81	7.40888	60	5.91378	0
CysE	51	64	LANKLSSPIMPAIA	1425.81	7.41067	720	6.59078	0
maxD control	51	64	LANKLSSPIMPAIA	1425.81	7.33842	0	0	0
maxD control	51	64	LANKLSSPIMPAIA	1425.81	7.54523	720	6.14446	0.050882
CS complex	53	60	NKLSSPIM	889.474	6.14466	0	0	0
CS complex	53	60	NKLSSPIM	889.474	6.18241	0.033	1.05517	0.021857
CS complex	53	60	NKLSSPIM	889.474	6.21308	1.667	2.02052	0.025214
CS complex	53	60	NKLSSPIM	889.474	6.12859	16.667	2.722	0
CS complex	53	60	NKLSSPIM	889.474	6.2149	60	3.02391	0
CS complex	53	60	NKLSSPIM	889.474	6.21595	720	3.36352	0
CysE	53	60	NKLSSPIM	889.474	6.15237	0	0	0
CysE	53	60	NKLSSPIM	889.474	6.17669	0.033	0.901368	0.05336
CysE	53	60	NKLSSPIM	889.474	6.21809	1.667	2.07577	0.025742
CysE	53	60	NKLSSPIM	889.474	6.14751	16.667	2.83798	0
CysE	53	60	NKLSSPIM	889.474	6.21817	60	3.04366	0
CysE	53	60	NKLSSPIM	889.474	6.21645	720	3.53601	0
maxD control	53	60	NKLSSPIM	889.474	6.14466	0	0	0
maxD control	53	60	NKLSSPIM	889.474	6.38506	720	3.49067	0.030693
CS complex	65	72	IREVVEEA	944.498	4.96547	0	0	0
CS complex	65	72	IREVVEEA	944.498	4.99387	0.033	0.087093	0.03674
CS complex	65	72	IREVVEEA	944.498	5.01813	1.667	0.156036	0.029724
CS complex	65	72	IREVVEEA	944.498	4.94271	16.667	0.561333	0.025834
CS complex	65	72	IREVVEEA	944.498	5.02976	60	0.853737	0.051435
CS complex	65	72	IREVVEEA	944.498	5.0304	720	1.66869	0.027485
CysE	65	72	IREVVEEA	944.498	4.96264	0	0	0
CysE	65	72	IREVVEEA	944.498	4.99149	0.033	0.107872	0.051976
CysE	65	72	IREVVEEA	944.498	5.02643	1.667	0.189547	0.051249
CysE	65	72	IREVVEEA	944.498	4.96596	16.667	0.641956	0.082939
CysE	65	72	IREVVEEA	944.498	5.02816	60	0.860878	0.039963
CysE	65	72	IREVVEEA	944.498	5.03188	720	1.70092	0.058952
maxD control	65	72	IREVVEEA	944.498	4.96555	0	0	0
maxD control	65	72	IREVVEEA	944.498	5.15686	720	3.79537	0.181184
CS complex	65	79	IREVVEEAYAADPEM	1721.8	6.93806	0	0	0
CS complex	65	79	IREVVEEAYAADPEM	1721.8	6.97413	0.033	0.519466	0.03325
CS complex	65	79	IREVVEEAYAADPEM	1721.8	7.01221	1.667	1.07613	0.00332
CS complex	65	79	IREVVEEAYAADPEM	1721.8	6.93676	16.667	2.0363	2.27e-13
CS complex	65	79	IREVVEEAYAADPEM	1721.8	7.01282	60	2.60758	2.27e-13
CS complex	65	79	IREVVEEAYAADPEM	1721.8	7.00094	720	4.14694	2.27e-13
CysE	65	79	IREVVEEAYAADPEM	1721.8	6.95039	0	0	0
CysE	65	79	IREVVEEAYAADPEM	1721.8	6.97822	0.033	0.434388	0.044312
CysE	65	79	IREVVEEAYAADPEM	1721.8	7.02563	1.667	1.03642	0.017544
CysE	65	79	IREVVEEAYAADPEM	1721.8	6.94742	16.667	1.76428	0
CysE	65	79	IREVVEEAYAADPEM	1721.8	7.02391	60	2.5215	0
CysE	65	79	IREVVEEAYAADPEM	1721.8	7.00877	720	4.10257	0
maxD control	65	79	IREVVEEAYAADPEM	1721.8	6.93806	0	0	0
maxD control	65	79	IREVVEEAYAADPEM	1721.8	7.12428	720	7.88037	0.240792
CS complex	68	72	VVEEA	546.27	3.81361	0	0	0
CS complex	68	72	VVEEA	546.27	3.83265	0.033	0.178669	0.008952
CS complex	68	72	VVEEA	546.27	3.85629	1.667	0.142383	0.04843
CS complex	68	72	VVEEA	546.27	3.88154	60	0.194689	0
CS complex	68	72	VVEEA	546.27	3.87954	720	0.472839	0
CysE	68	72	VVEEA	546.27	3.79989	0	0	0
CysE	68	72	VVEEA	546.27	3.83385	0.033	0.151033	0.024963
CysE	68	72	VVEEA	546.27	3.85552	1.667	0.090209	0.034014
CysE	68	72	VVEEA	546.27	3.8083	16.667	0.072785	0
CysE	68	72	VVEEA	546.27	3.85272	60	0.116759	0
CysE	68	72	VVEEA	546.27	3.87846	720	0.52048	0
maxD control	68	72	VVEEA	546.27	3.81361	0	0	0
maxD control	68	72	VVEEA	546.27	3.96997	720	1.6418	0.002317
CS complex	71	79	EAYAADPEM	996.391	6.19248	0	0	0
CS complex	71	79	EAYAADPEM	996.391	6.23039	0.033	0.491119	0.028133
CS complex	71	79	EAYAADPEM	996.391	6.25763	1.667	0.985103	0.029934
CS complex	71	79	EAYAADPEM	996.391	6.21706	16.667	1.57027	0.025894
CS complex	71	79	EAYAADPEM	996.391	6.26609	60	1.70847	0.025894
CS complex	71	79	EAYAADPEM	996.391	6.26164	720	2.43903	0.025894
CysE	71	79	EAYAADPEM	996.391	6.19469	0	0	0
CysE	71	79	EAYAADPEM	996.391	6.2264	0.033	0.389347	0.017663
CysE	71	79	EAYAADPEM	996.391	6.26076	1.667	0.975863	0.014261
CysE	71	79	EAYAADPEM	996.391	6.195	16.667	1.55966	0
CysE	71	79	EAYAADPEM	996.391	6.2664	60	1.67307	0
CysE	71	79	EAYAADPEM	996.391	6.2598	720	2.48005	0
maxD control	71	79	EAYAADPEM	996.391	6.19196	0	0	0
maxD control	71	79	EAYAADPEM	996.391	6.34464	720	3.43417	0.115907
CS complex	80	86	IASAACD	650.281	3.93248	0	0	0
CS complex	80	86	IASAACD	650.281	3.95346	0.033	0.385058	0.016095
CS complex	80	86	IASAACD	650.281	3.97309	1.667	0.394418	0.01633
CS complex	80	86	IASAACD	650.281	3.99501	60	1.03615	0
CS complex	80	86	IASAACD	650.281	3.99241	720	1.22987	0
CysE	80	86	IASAACD	650.281	3.91831	0	0	0
CysE	80	86	IASAACD	650.281	3.94478	0.033	0.357104	0.028357
CysE	80	86	IASAACD	650.281	3.97422	1.667	0.409525	0.013442
CysE	80	86	IASAACD	650.281	3.92598	16.667	0.629732	0
CysE	80	86	IASAACD	650.281	3.9689	60	0.863147	0
CysE	80	86	IASAACD	650.281	3.99293	720	1.25247	0
maxD control	80	86	IASAACD	650.281	3.93248	0	0	0
maxD control	80	86	IASAACD	650.281	4.07815	720	3.14633	0.067116
CS complex	86	105	DIQAVRTRDPAVDKYSTPLL	2258.21	6.72925	0	0	0
CS complex	86	105	DIQAVRTRDPAVDKYSTPLL	2258.21	6.7667	0.033	1.3075	0.006859
CS complex	86	105	DIQAVRTRDPAVDKYSTPLL	2258.21	6.80324	1.667	2.54593	0.006524
CS complex	86	105	DIQAVRTRDPAVDKYSTPLL	2258.21	6.7278	16.667	4.22617	0
CS complex	86	105	DIQAVRTRDPAVDKYSTPLL	2258.21	6.80252	60	5.58686	0
CS complex	86	105	DIQAVRTRDPAVDKYSTPLL	2258.21	6.7999	720	6.80349	0
CysE	86	105	DIQAVRTRDPAVDKYSTPLL	2258.21	6.74565	0	0	0
CysE	86	105	DIQAVRTRDPAVDKYSTPLL	2258.21	6.77519	0.033	1.21668	0.091381
CysE	86	105	DIQAVRTRDPAVDKYSTPLL	2258.21	6.81942	1.667	2.27958	0.053932
CysE	86	105	DIQAVRTRDPAVDKYSTPLL	2258.21	6.74349	16.667	3.10953	0
CysE	86	105	DIQAVRTRDPAVDKYSTPLL	2258.21	6.81907	60	4.07477	0
CysE	86	105	DIQAVRTRDPAVDKYSTPLL	2258.21	6.81711	720	6.48904	0
maxD control	86	105	DIQAVRTRDPAVDKYSTPLL	2258.21	6.72925	0	0	0
maxD control	86	105	DIQAVRTRDPAVDKYSTPLL	2258.21	6.98792	720	10.0515	0.246337
CS complex	87	105	IQAVRTRDPAVDKYSTPLL	2143.18	6.48888	0	0	0
CS complex	87	105	IQAVRTRDPAVDKYSTPLL	2143.18	6.53379	0.033	1.27298	0.01881
CS complex	87	105	IQAVRTRDPAVDKYSTPLL	2143.18	6.57569	1.667	2.44594	0.044095
CS complex	87	105	IQAVRTRDPAVDKYSTPLL	2143.18	6.48012	16.667	4.19276	0
CS complex	87	105	IQAVRTRDPAVDKYSTPLL	2143.18	6.5755	60	5.33486	0
CS complex	87	105	IQAVRTRDPAVDKYSTPLL	2143.18	6.58061	720	6.56029	0
CysE	87	105	IQAVRTRDPAVDKYSTPLL	2143.18	6.48816	0	0	0
CysE	87	105	IQAVRTRDPAVDKYSTPLL	2143.18	6.52183	0.033	1.19543	0.047412
CysE	87	105	IQAVRTRDPAVDKYSTPLL	2143.18	6.57182	1.667	2.285	0.013337
CysE	87	105	IQAVRTRDPAVDKYSTPLL	2143.18	6.48901	16.667	3.11882	0
CysE	87	105	IQAVRTRDPAVDKYSTPLL	2143.18	6.56907	60	4.28909	0
CysE	87	105	IQAVRTRDPAVDKYSTPLL	2143.18	6.57474	720	6.37295	0
maxD control	87	105	IQAVRTRDPAVDKYSTPLL	2143.18	6.48888	0	0	0
maxD control	87	105	IQAVRTRDPAVDKYSTPLL	2143.18	6.78225	720	9.1903	0.231712
CS complex	89	105	AVRTRDPAVDKYSTPLL	1902.04	6.36563	0	0	0
CS complex	89	105	AVRTRDPAVDKYSTPLL	1902.04	6.4024	0.033	1.29348	0.036103
CS complex	89	105	AVRTRDPAVDKYSTPLL	1902.04	6.44218	1.667	2.52302	0.054329
CS complex	89	105	AVRTRDPAVDKYSTPLL	1902.04	6.36133	16.667	4.2066	0.119725
CS complex	89	105	AVRTRDPAVDKYSTPLL	1902.04	6.44122	60	5.37662	0.044062
CS complex	89	105	AVRTRDPAVDKYSTPLL	1902.04	6.44322	720	6.33766	0.131836
CysE	89	105	AVRTRDPAVDKYSTPLL	1902.04	6.37179	0	0	0
CysE	89	105	AVRTRDPAVDKYSTPLL	1902.04	6.40474	0.033	1.1558	0.060006
CysE	89	105	AVRTRDPAVDKYSTPLL	1902.04	6.45265	1.667	2.3135	0.030102
CysE	89	105	AVRTRDPAVDKYSTPLL	1902.04	6.37511	16.667	3.25536	0.019852
CysE	89	105	AVRTRDPAVDKYSTPLL	1902.04	6.45129	60	4.39736	0.009804
CysE	89	105	AVRTRDPAVDKYSTPLL	1902.04	6.45039	720	6.3044	0.048241
maxD control	89	105	AVRTRDPAVDKYSTPLL	1902.04	6.36569	0	0	0
maxD control	89	105	AVRTRDPAVDKYSTPLL	1902.04	6.6817	720	7.6094	0.189692
CS complex	90	105	VRTRDPAVDKYSTPLL	1831	6.35839	0	0	0
CS complex	90	105	VRTRDPAVDKYSTPLL	1831	6.39301	0.033	1.03532	0.02614
CS complex	90	105	VRTRDPAVDKYSTPLL	1831	6.43766	1.667	2.37063	0.026211
CS complex	90	105	VRTRDPAVDKYSTPLL	1831	6.35174	16.667	3.62408	0
CS complex	90	105	VRTRDPAVDKYSTPLL	1831	6.43711	60	4.67269	0
CS complex	90	105	VRTRDPAVDKYSTPLL	1831	6.43889	720	5.47321	0
CysE	90	105	VRTRDPAVDKYSTPLL	1831	6.36601	0	0	0
CysE	90	105	VRTRDPAVDKYSTPLL	1831	6.40624	0.033	0.895593	0.035016
CysE	90	105	VRTRDPAVDKYSTPLL	1831	6.44843	1.667	1.99167	0.081931
CysE	90	105	VRTRDPAVDKYSTPLL	1831	6.36697	16.667	2.9285	0
CysE	90	105	VRTRDPAVDKYSTPLL	1831	6.44495	60	3.71916	0
CysE	90	105	VRTRDPAVDKYSTPLL	1831	6.44611	720	5.39582	0
maxD control	90	105	VRTRDPAVDKYSTPLL	1831	6.35839	0	0	0
maxD control	90	105	VRTRDPAVDKYSTPLL	1831	6.67788	720	6.52447	0.112853
CS complex	106	115	YLKGFHALQA	1147.62	6.36281	0	0	0
CS complex	106	115	YLKGFHALQA	1147.62	6.40112	0.033	0.367783	0.24098
CS complex	106	115	YLKGFHALQA	1147.62	6.44246	1.667	0.689731	0.184783
CS complex	106	115	YLKGFHALQA	1147.62	6.35997	16.667	0.950945	0.151734
CS complex	106	115	YLKGFHALQA	1147.62	6.4456	60	1.10648	0.192677
CS complex	106	115	YLKGFHALQA	1147.62	6.44496	720	1.41979	0.165689
CysE	106	115	YLKGFHALQA	1147.62	6.3714	0	0	0
CysE	106	115	YLKGFHALQA	1147.62	6.40739	0.033	0.373756	0.181151
CysE	106	115	YLKGFHALQA	1147.62	6.45116	1.667	0.624593	0.111312
CysE	106	115	YLKGFHALQA	1147.62	6.37217	16.667	0.870355	0.102376
CysE	106	115	YLKGFHALQA	1147.62	6.45348	60	1.10712	0.111131
CysE	106	115	YLKGFHALQA	1147.62	6.45087	720	1.30886	0.109627
maxD control	106	115	YLKGFHALQA	1147.62	6.36282	0	0	0
maxD control	106	115	YLKGFHALQA	1147.62	6.63117	720	3.93053	0.158413
CS complex	106	133	YLKGFHALQAYRIGHWLWNQGRRALAIF	3385.83	9.79522	0	0	0
CS complex	106	133	YLKGFHALQAYRIGHWLWNQGRRALAIF	3385.83	9.77712	0.033	1.74765	0.136012
CS complex	106	133	YLKGFHALQAYRIGHWLWNQGRRALAIF	3385.83	9.83419	1.667	3.49956	0.205322
CS complex	106	133	YLKGFHALQAYRIGHWLWNQGRRALAIF	3385.83	9.70679	16.667	4.85373	4.55e-13
CS complex	106	133	YLKGFHALQAYRIGHWLWNQGRRALAIF	3385.83	9.83096	60	5.31297	4.55e-13
CS complex	106	133	YLKGFHALQAYRIGHWLWNQGRRALAIF	3385.83	9.81094	720	6.35271	4.55e-13
CysE	106	133	YLKGFHALQAYRIGHWLWNQGRRALAIF	3385.83	9.8122	0	0	0
CysE	106	133	YLKGFHALQAYRIGHWLWNQGRRALAIF	3385.83	9.79463	0.033	1.67497	0.090171
CysE	106	133	YLKGFHALQAYRIGHWLWNQGRRALAIF	3385.83	9.86346	1.667	3.61101	0.09544
CysE	106	133	YLKGFHALQAYRIGHWLWNQGRRALAIF	3385.83	9.77382	16.667	4.73922	0
CysE	106	133	YLKGFHALQAYRIGHWLWNQGRRALAIF	3385.83	9.87826	60	5.32575	0
CysE	106	133	YLKGFHALQAYRIGHWLWNQGRRALAIF	3385.83	9.86344	720	6.48353	0
maxD control	106	133	YLKGFHALQAYRIGHWLWNQGRRALAIF	3385.83	9.85686	0	0	0
maxD control	106	133	YLKGFHALQAYRIGHWLWNQGRRALAIF	3385.83	9.93457	720	15.6998	0.073583
CS complex	116	126	YRIGHWLWNQG	1429.71	8.10038	0	0	0
CS complex	116	126	YRIGHWLWNQG	1429.71	8.15075	0.033	0.639331	0.03085
CS complex	116	126	YRIGHWLWNQG	1429.71	8.19253	1.667	0.815079	0.021641
CS complex	116	126	YRIGHWLWNQG	1429.71	8.09082	16.667	1.30248	0
CS complex	116	126	YRIGHWLWNQG	1429.71	8.19546	60	1.80252	0
CS complex	116	126	YRIGHWLWNQG	1429.71	8.19279	720	1.94365	0
CysE	116	126	YRIGHWLWNQG	1429.71	8.10364	0	0	0
CysE	116	126	YRIGHWLWNQG	1429.71	8.14376	0.033	0.58759	0.030259
CysE	116	126	YRIGHWLWNQG	1429.71	8.194	1.667	0.843899	0.004286
CysE	116	126	YRIGHWLWNQG	1429.71	8.10038	16.667	1.31562	0
CysE	116	126	YRIGHWLWNQG	1429.71	8.19983	60	1.8027	0
CysE	116	126	YRIGHWLWNQG	1429.71	8.19167	720	2.01382	0
maxD control	116	126	YRIGHWLWNQG	1429.71	8.10038	0	0	0
maxD control	116	126	YRIGHWLWNQG	1429.71	8.35545	720	5.24998	0.093745
CS complex	116	130	YRIGHWLWNQGRRAL	1926.03	7.23813	0	0	0
CS complex	116	130	YRIGHWLWNQGRRAL	1926.03	7.26523	0.033	1.58237	0.165107
CS complex	116	130	YRIGHWLWNQGRRAL	1926.03	7.31174	1.667	2.97943	0.159665
CS complex	116	130	YRIGHWLWNQGRRAL	1926.03	7.25078	16.667	3.78477	0.186138
CS complex	116	130	YRIGHWLWNQGRRAL	1926.03	7.31263	60	4.54853	0.166659
CS complex	116	130	YRIGHWLWNQGRRAL	1926.03	7.30787	720	4.91381	0.172201
CysE	116	130	YRIGHWLWNQGRRAL	1926.03	7.2717	0	0	0
CysE	116	130	YRIGHWLWNQGRRAL	1926.03	7.28794	0.033	1.47079	0.130368
CysE	116	130	YRIGHWLWNQGRRAL	1926.03	7.34062	1.667	3.03744	0.104067
CysE	116	130	YRIGHWLWNQGRRAL	1926.03	7.25235	16.667	3.86848	0.11775
CysE	116	130	YRIGHWLWNQGRRAL	1926.03	7.34312	60	4.50126	0.100274
CysE	116	130	YRIGHWLWNQGRRAL	1926.03	7.32728	720	5.01434	0.080828
maxD control	116	130	YRIGHWLWNQGRRAL	1926.03	7.23813	0	0	0
maxD control	116	130	YRIGHWLWNQGRRAL	1926.03	7.50573	720	8.49851	0.18785
CS complex	116	131	YRIGHWLWNQGRRALA	1997.07	7.20963	0	0	0
CS complex	116	131	YRIGHWLWNQGRRALA	1997.07	7.235	0.033	1.87945	0.02632
CS complex	116	131	YRIGHWLWNQGRRALA	1997.07	7.27824	1.667	3.37401	0.029516
CS complex	116	131	YRIGHWLWNQGRRALA	1997.07	7.2008	16.667	4.39154	0
CS complex	116	131	YRIGHWLWNQGRRALA	1997.07	7.27061	60	5.01579	0
CS complex	116	131	YRIGHWLWNQGRRALA	1997.07	7.26444	720	5.646	2.27e-13
CysE	116	131	YRIGHWLWNQGRRALA	1997.07	7.24851	0	0	0
CysE	116	131	YRIGHWLWNQGRRALA	1997.07	7.24883	0.033	1.61733	0.074255
CysE	116	131	YRIGHWLWNQGRRALA	1997.07	7.30865	1.667	3.33041	0.00894
CysE	116	131	YRIGHWLWNQGRRALA	1997.07	7.22284	16.667	4.21731	0
CysE	116	131	YRIGHWLWNQGRRALA	1997.07	7.31592	60	4.99914	2.27e-13
CysE	116	131	YRIGHWLWNQGRRALA	1997.07	7.29137	720	5.74321	0
maxD control	116	131	YRIGHWLWNQGRRALA	1997.07	7.21038	0	0	0
maxD control	116	131	YRIGHWLWNQGRRALA	1997.07	7.45824	720	9.8094	0.154208
CS complex	116	133	YRIGHWLWNQGRRALAIF	2257.22	8.76712	0	0	0
CS complex	116	133	YRIGHWLWNQGRRALAIF	2257.22	8.794	0.033	1.52771	0.125642
CS complex	116	133	YRIGHWLWNQGRRALAIF	2257.22	8.84279	1.667	2.98529	0.122417
CS complex	116	133	YRIGHWLWNQGRRALAIF	2257.22	8.74415	16.667	3.94966	0.119379
CS complex	116	133	YRIGHWLWNQGRRALAIF	2257.22	8.83755	60	4.61285	0.120924
CS complex	116	133	YRIGHWLWNQGRRALAIF	2257.22	8.82752	720	5.23411	0.122284
CysE	116	133	YRIGHWLWNQGRRALAIF	2257.22	8.82659	0	0	0
CysE	116	133	YRIGHWLWNQGRRALAIF	2257.22	8.81346	0.033	1.38145	0.121293
CysE	116	133	YRIGHWLWNQGRRALAIF	2257.22	8.88193	1.667	3.00812	0.099848
CysE	116	133	YRIGHWLWNQGRRALAIF	2257.22	8.7848	16.667	3.91111	0.091792
CysE	116	133	YRIGHWLWNQGRRALAIF	2257.22	8.87871	60	4.58504	0.09138
CysE	116	133	YRIGHWLWNQGRRALAIF	2257.22	8.84472	720	5.44213	0.091295
maxD control	116	133	YRIGHWLWNQGRRALAIF	2257.22	8.76712	0	0	0
maxD control	116	133	YRIGHWLWNQGRRALAIF	2257.22	9.00204	720	10.9958	0.157604
CS complex	121	133	WLWNQGRRALAIF	1630.89	8.77266	0	0	0
CS complex	121	133	WLWNQGRRALAIF	1630.89	8.79834	0.033	1.64708	0.057141
CS complex	121	133	WLWNQGRRALAIF	1630.89	8.84432	1.667	3.16753	0.055545
CS complex	121	133	WLWNQGRRALAIF	1630.89	8.75141	16.667	3.91522	0
CS complex	121	133	WLWNQGRRALAIF	1630.89	8.83638	60	4.68799	0
CS complex	121	133	WLWNQGRRALAIF	1630.89	8.82603	720	5.42493	0
CysE	121	133	WLWNQGRRALAIF	1630.89	8.83322	0	0	0
CysE	121	133	WLWNQGRRALAIF	1630.89	8.81621	0.033	1.46101	0.085441
CysE	121	133	WLWNQGRRALAIF	1630.89	8.88998	1.667	3.13741	0.045748
CysE	121	133	WLWNQGRRALAIF	1630.89	8.78671	16.667	3.85158	0
CysE	121	133	WLWNQGRRALAIF	1630.89	8.88626	60	4.66453	0
CysE	121	133	WLWNQGRRALAIF	1630.89	8.85143	720	5.40584	2.27e-13
maxD control	121	133	WLWNQGRRALAIF	1630.89	8.77266	0	0	0
maxD control	121	133	WLWNQGRRALAIF	1630.89	8.99308	720	9.18011	0.015624
CS complex	122	133	LWNQGRRALAIF	1444.81	8.07858	0	0	0
CS complex	122	133	LWNQGRRALAIF	1444.81	8.12382	0.033	1.29193	0.113817
CS complex	122	133	LWNQGRRALAIF	1444.81	8.16633	1.667	2.61411	0.06423
CS complex	122	133	LWNQGRRALAIF	1444.81	8.06657	16.667	3.23061	0.06202
CS complex	122	133	LWNQGRRALAIF	1444.81	8.16656	60	3.61177	0.067733
CS complex	122	133	LWNQGRRALAIF	1444.81	8.166	720	4.05569	0.064848
CysE	122	133	LWNQGRRALAIF	1444.81	8.08158	0	0	0
CysE	122	133	LWNQGRRALAIF	1444.81	8.11626	0.033	1.16653	0.092306
CysE	122	133	LWNQGRRALAIF	1444.81	8.16872	1.667	2.73814	0.057524
CysE	122	133	LWNQGRRALAIF	1444.81	8.07597	16.667	3.36984	0.039992
CysE	122	133	LWNQGRRALAIF	1444.81	8.17206	60	3.7396	0.039931
CysE	122	133	LWNQGRRALAIF	1444.81	8.16776	720	4.36674	0.039486
maxD control	122	133	LWNQGRRALAIF	1444.81	8.07858	0	0	0
maxD control	122	133	LWNQGRRALAIF	1444.81	8.35528	720	6.09016	0.126945
CS complex	132	139	IFLQNQVS	948.515	6.83024	0	0	0
CS complex	132	139	IFLQNQVS	948.515	6.86609	0.033	0.196634	0.012004
CS complex	132	139	IFLQNQVS	948.515	6.90367	1.667	0.183199	0.019125
CS complex	132	139	IFLQNQVS	948.515	6.82665	16.667	0.185761	0
CS complex	132	139	IFLQNQVS	948.515	6.90672	60	0.186086	0
CS complex	132	139	IFLQNQVS	948.515	6.90711	720	0.35464	0
CysE	132	139	IFLQNQVS	948.515	6.83433	0	0	0
CysE	132	139	IFLQNQVS	948.515	6.86086	0.033	0.18251	0.015187
CysE	132	139	IFLQNQVS	948.515	6.90513	1.667	0.164212	0.006508
CysE	132	139	IFLQNQVS	948.515	6.83375	16.667	0.172728	0
CysE	132	139	IFLQNQVS	948.515	6.90916	60	0.198148	0
CysE	132	139	IFLQNQVS	948.515	6.90757	720	0.44067	0
maxD control	132	139	IFLQNQVS	948.515	6.83024	0	0	0
maxD control	132	139	IFLQNQVS	948.515	6.97834	720	4.32038	0.092193
CS complex	134	141	LQNQVSVT	888.479	4.8585	0	0	0
CS complex	134	141	LQNQVSVT	888.479	4.89319	0.033	0.163201	0.00876
CS complex	134	141	LQNQVSVT	888.479	4.9152	1.667	0.148009	0.008185
CS complex	134	141	LQNQVSVT	888.479	4.87576	16.667	-0.049459	0
CS complex	134	141	LQNQVSVT	888.479	4.92585	60	0.17555	0
CS complex	134	141	LQNQVSVT	888.479	4.92536	720	0.626214	0
CysE	134	141	LQNQVSVT	888.479	4.86496	0	0	0
CysE	134	141	LQNQVSVT	888.479	4.88815	0.033	0.133663	0.01478
CysE	134	141	LQNQVSVT	888.479	4.91868	1.667	0.143127	0.008942
CysE	134	141	LQNQVSVT	888.479	4.86471	16.667	0.134477	0
CysE	134	141	LQNQVSVT	888.479	4.91883	60	0.195288	0
CysE	134	141	LQNQVSVT	888.479	4.92549	720	0.73635	0
maxD control	134	141	LQNQVSVT	888.479	4.8585	0	0	0
maxD control	134	141	LQNQVSVT	888.479	4.99974	720	4.28198	0.066141
CS complex	134	142	LQNQVSVTF	1035.54	7.56244	0	0	0
CS complex	134	142	LQNQVSVTF	1035.54	7.60076	0.033	0.218483	0.072981
CS complex	134	142	LQNQVSVTF	1035.54	7.63555	1.667	0.181212	0.075351
CS complex	134	142	LQNQVSVTF	1035.54	7.55733	16.667	0.13968	0.06337
CS complex	134	142	LQNQVSVTF	1035.54	7.63961	60	0.242007	0.038288
CS complex	134	142	LQNQVSVTF	1035.54	7.63969	720	0.566294	0.063432
CysE	134	142	LQNQVSVTF	1035.54	7.56424	0	0	0
CysE	134	142	LQNQVSVTF	1035.54	7.59626	0.033	0.178643	0.045678
CysE	134	142	LQNQVSVTF	1035.54	7.63856	1.667	0.174009	0.058539
CysE	134	142	LQNQVSVTF	1035.54	7.56274	16.667	0.187529	0.031492
CysE	134	142	LQNQVSVTF	1035.54	7.63951	60	0.260774	0.018241
CysE	134	142	LQNQVSVTF	1035.54	7.63904	720	0.779917	0.114576
maxD control	134	142	LQNQVSVTF	1035.54	7.56244	0	0	0
maxD control	134	142	LQNQVSVTF	1035.54	7.72026	720	5.00374	0.476774
CS complex	142	157	FQVDIHPAAKIGRGIM	1752.95	6.64812	0	0	0
CS complex	142	157	FQVDIHPAAKIGRGIM	1752.95	6.68224	0.033	0.715061	0.027124
CS complex	142	157	FQVDIHPAAKIGRGIM	1752.95	6.72001	1.667	0.882716	0.092739
CS complex	142	157	FQVDIHPAAKIGRGIM	1752.95	6.63659	16.667	1.22027	0
CS complex	142	157	FQVDIHPAAKIGRGIM	1752.95	6.722	60	1.63687	0
CS complex	142	157	FQVDIHPAAKIGRGIM	1752.95	6.72159	720	2.24389	0
CysE	142	157	FQVDIHPAAKIGRGIM	1752.95	6.65421	0	0	0
CysE	142	157	FQVDIHPAAKIGRGIM	1752.95	6.6817	0.033	0.738424	0.032185
CysE	142	157	FQVDIHPAAKIGRGIM	1752.95	6.72473	1.667	0.974912	0.040792
CysE	142	157	FQVDIHPAAKIGRGIM	1752.95	6.64722	16.667	1.28634	0
CysE	142	157	FQVDIHPAAKIGRGIM	1752.95	6.72376	60	1.77447	0
CysE	142	157	FQVDIHPAAKIGRGIM	1752.95	6.72115	720	2.20667	0
maxD control	142	157	FQVDIHPAAKIGRGIM	1752.95	6.64812	0	0	0
maxD control	142	157	FQVDIHPAAKIGRGIM	1752.95	6.87405	720	7.40655	0.133832
CS complex	143	155	QVDIHPAAKIGRG	1361.76	4.34645	0	0	0
CS complex	143	155	QVDIHPAAKIGRG	1361.76	4.37039	0.033	0.776536	0.040286
CS complex	143	155	QVDIHPAAKIGRG	1361.76	4.39726	1.667	0.793009	0.05956
CS complex	143	155	QVDIHPAAKIGRG	1361.76	4.40517	60	1.61352	0
CS complex	143	155	QVDIHPAAKIGRG	1361.76	4.40985	720	2.17069	0
CysE	143	155	QVDIHPAAKIGRG	1361.76	4.34223	0	0	0
CysE	143	155	QVDIHPAAKIGRG	1361.76	4.36479	0.033	0.727017	0.053382
CysE	143	155	QVDIHPAAKIGRG	1361.76	4.4019	1.667	0.883528	0.047305
CysE	143	155	QVDIHPAAKIGRG	1361.76	4.34579	16.667	1.14805	0
CysE	143	155	QVDIHPAAKIGRG	1361.76	4.39757	60	1.73234	0
CysE	143	155	QVDIHPAAKIGRG	1361.76	4.41198	720	2.14386	0
maxD control	143	155	QVDIHPAAKIGRG	1361.76	4.34645	0	0	0
maxD control	143	155	QVDIHPAAKIGRG	1361.76	4.57442	720	5.59748	0.173203
CS complex	143	157	QVDIHPAAKIGRGIM	1605.88	5.79115	0	0	0
CS complex	143	157	QVDIHPAAKIGRGIM	1605.88	5.82723	0.033	0.69564	0.031675
CS complex	143	157	QVDIHPAAKIGRGIM	1605.88	5.86096	1.667	0.83714	0.069439
CS complex	143	157	QVDIHPAAKIGRGIM	1605.88	5.78794	16.667	1.07115	0
CS complex	143	157	QVDIHPAAKIGRGIM	1605.88	5.86353	60	1.64068	0
CS complex	143	157	QVDIHPAAKIGRGIM	1605.88	5.86203	720	2.18065	0
CysE	143	157	QVDIHPAAKIGRGIM	1605.88	5.81447	0	0	0
CysE	143	157	QVDIHPAAKIGRGIM	1605.88	5.82605	0.033	0.669055	0.051363
CysE	143	157	QVDIHPAAKIGRGIM	1605.88	5.86402	1.667	0.88008	0.0287
CysE	143	157	QVDIHPAAKIGRGIM	1605.88	5.79956	16.667	1.19379	0
CysE	143	157	QVDIHPAAKIGRGIM	1605.88	5.86713	60	1.68125	0
CysE	143	157	QVDIHPAAKIGRGIM	1605.88	5.86292	720	2.15892	0
maxD control	143	157	QVDIHPAAKIGRGIM	1605.88	5.79116	0	0	0
maxD control	143	157	QVDIHPAAKIGRGIM	1605.88	6.04056	720	6.46789	0.124422
CS complex	143	158	QVDIHPAAKIGRGIML	1718.97	6.65837	0	0	0
CS complex	143	158	QVDIHPAAKIGRGIML	1718.97	6.69703	0.033	0.649066	0.19606
CS complex	143	158	QVDIHPAAKIGRGIML	1718.97	6.73753	1.667	0.754457	0.163958
CS complex	143	158	QVDIHPAAKIGRGIML	1718.97	6.6497	16.667	1.02754	0.134584
CS complex	143	158	QVDIHPAAKIGRGIML	1718.97	6.7377	60	1.65637	0.144645
CS complex	143	158	QVDIHPAAKIGRGIML	1718.97	6.7389	720	2.74915	0.175396
CysE	143	158	QVDIHPAAKIGRGIML	1718.97	6.66773	0	0	0
CysE	143	158	QVDIHPAAKIGRGIML	1718.97	6.69696	0.033	0.733199	0.205289
CysE	143	158	QVDIHPAAKIGRGIML	1718.97	6.74472	1.667	0.83386	0.16841
CysE	143	158	QVDIHPAAKIGRGIML	1718.97	6.66395	16.667	1.19321	0.173347
CysE	143	158	QVDIHPAAKIGRGIML	1718.97	6.74386	60	1.7699	0.143069
CysE	143	158	QVDIHPAAKIGRGIML	1718.97	6.74007	720	2.68502	0.143824
maxD control	143	158	QVDIHPAAKIGRGIML	1718.97	6.65841	0	0	0
maxD control	143	158	QVDIHPAAKIGRGIML	1718.97	6.92628	720	7.06961	0.272762
CS complex	158	170	LDHATGIVVGETA	1282.66	5.7401	0	0	0
CS complex	158	170	LDHATGIVVGETA	1282.66	5.77063	0.033	0.462405	0.039454
CS complex	158	170	LDHATGIVVGETA	1282.66	5.79954	1.667	0.718953	0.018823
CS complex	158	170	LDHATGIVVGETA	1282.66	5.73163	16.667	1.2895	0
CS complex	158	170	LDHATGIVVGETA	1282.66	5.8037	60	1.88222	0
CS complex	158	170	LDHATGIVVGETA	1282.66	5.80469	720	3.59153	2.27e-13
CysE	158	170	LDHATGIVVGETA	1282.66	5.73886	0	0	0
CysE	158	170	LDHATGIVVGETA	1282.66	5.76981	0.033	0.477968	0.01409
CysE	158	170	LDHATGIVVGETA	1282.66	5.80524	1.667	0.725629	0.008558
CysE	158	170	LDHATGIVVGETA	1282.66	5.74336	16.667	1.08279	0
CysE	158	170	LDHATGIVVGETA	1282.66	5.8041	60	1.41393	0
CysE	158	170	LDHATGIVVGETA	1282.66	5.80619	720	3.30578	0
maxD control	158	170	LDHATGIVVGETA	1282.66	5.7401	0	0	0
maxD control	158	170	LDHATGIVVGETA	1282.66	5.92549	720	6.34543	0.10492
CS complex	158	171	LDHATGIVVGETAV	1381.72	6.45237	0	0	0
CS complex	158	171	LDHATGIVVGETAV	1381.72	6.49038	0.033	0.349785	0.017144
CS complex	158	171	LDHATGIVVGETAV	1381.72	6.52506	1.667	0.651001	0.025718
CS complex	158	171	LDHATGIVVGETAV	1381.72	6.4504	16.667	1.17332	0
CS complex	158	171	LDHATGIVVGETAV	1381.72	6.52588	60	1.83063	0
CS complex	158	171	LDHATGIVVGETAV	1381.72	6.5309	720	3.51826	0
CysE	158	171	LDHATGIVVGETAV	1381.72	6.4596	0	0	0
CysE	158	171	LDHATGIVVGETAV	1381.72	6.48752	0.033	0.434503	0.01859
CysE	158	171	LDHATGIVVGETAV	1381.72	6.53073	1.667	0.734399	0.013821
CysE	158	171	LDHATGIVVGETAV	1381.72	6.45914	16.667	1.00988	0
CysE	158	171	LDHATGIVVGETAV	1381.72	6.53238	60	1.23413	0
CysE	158	171	LDHATGIVVGETAV	1381.72	6.52583	720	3.35708	0
maxD control	158	171	LDHATGIVVGETAV	1381.72	6.45547	0	0	0
maxD control	158	171	LDHATGIVVGETAV	1381.72	6.6423	720	7.18481	0.786344
CS complex	159	170	DHATGIVVGETA	1169.57	5.45992	0	0	0
CS complex	159	170	DHATGIVVGETA	1169.57	5.48815	0.033	0.401165	0.025807
CS complex	159	170	DHATGIVVGETA	1169.57	5.51539	1.667	0.82023	0.030264
CS complex	159	170	DHATGIVVGETA	1169.57	5.44548	16.667	1.18614	0
CS complex	159	170	DHATGIVVGETA	1169.57	5.51444	60	1.84161	0
CS complex	159	170	DHATGIVVGETA	1169.57	5.51474	720	3.50622	0
CysE	159	170	DHATGIVVGETA	1169.57	5.46289	0	0	0
CysE	159	170	DHATGIVVGETA	1169.57	5.4852	0.033	0.358476	0.010105
CysE	159	170	DHATGIVVGETA	1169.57	5.51705	1.667	0.746755	0.024962
CysE	159	170	DHATGIVVGETA	1169.57	5.46053	16.667	1.04109	0
CysE	159	170	DHATGIVVGETA	1169.57	5.51407	60	1.37818	0
CysE	159	170	DHATGIVVGETA	1169.57	5.51428	720	3.21541	0
maxD control	159	170	DHATGIVVGETA	1169.57	5.45992	0	0	0
maxD control	159	170	DHATGIVVGETA	1169.57	5.62362	720	6.31051	0.106375
CS complex	159	171	DHATGIVVGETAV	1268.64	6.26951	0	0	0
CS complex	159	171	DHATGIVVGETAV	1268.64	6.2971	0.033	0.47781	0.023572
CS complex	159	171	DHATGIVVGETAV	1268.64	6.33287	1.667	0.822832	0.029593
CS complex	159	171	DHATGIVVGETAV	1268.64	6.26279	16.667	1.30193	0
CS complex	159	171	DHATGIVVGETAV	1268.64	6.3305	60	1.84101	0
CS complex	159	171	DHATGIVVGETAV	1268.64	6.33007	720	3.5751	0
CysE	159	171	DHATGIVVGETAV	1268.64	6.27409	0	0	0
CysE	159	171	DHATGIVVGETAV	1268.64	6.30142	0.033	0.437652	0.015379
CysE	159	171	DHATGIVVGETAV	1268.64	6.33859	1.667	0.775705	0.015322
CysE	159	171	DHATGIVVGETAV	1268.64	6.27354	16.667	1.01613	0
CysE	159	171	DHATGIVVGETAV	1268.64	6.33999	60	1.33702	0
CysE	159	171	DHATGIVVGETAV	1268.64	6.33853	720	3.14622	0
maxD control	159	171	DHATGIVVGETAV	1268.64	6.26951	0	0	0
maxD control	159	171	DHATGIVVGETAV	1268.64	6.4421	720	7.20335	0.149262
CS complex	164	170	IVVGETA	688.38	5.15713	0	0	0
CS complex	164	170	IVVGETA	688.38	5.18313	0.033	0.312881	0.028232
CS complex	164	170	IVVGETA	688.38	5.20779	1.667	0.341391	0.042893
CS complex	164	170	IVVGETA	688.38	5.14829	16.667	0.431277	0
CS complex	164	170	IVVGETA	688.38	5.2146	60	0.802114	0
CS complex	164	170	IVVGETA	688.38	5.21592	720	1.74804	0
CysE	164	170	IVVGETA	688.38	5.15518	0	0	0
CysE	164	170	IVVGETA	688.38	5.18102	0.033	0.307612	0.008343
CysE	164	170	IVVGETA	688.38	5.20927	1.667	0.249631	0.019911
CysE	164	170	IVVGETA	688.38	5.15655	16.667	0.32839	0
CysE	164	170	IVVGETA	688.38	5.21122	60	0.529976	0
CysE	164	170	IVVGETA	688.38	5.21628	720	1.66168	0
maxD control	164	170	IVVGETA	688.38	5.15758	0	0	0
maxD control	164	170	IVVGETA	688.38	5.29696	720	3.06555	0.071653
CS complex	164	171	IVVGETAV	787.456	6.21904	0	0	0
CS complex	164	171	IVVGETAV	787.456	6.24993	0.033	0.204279	0.024498
CS complex	164	171	IVVGETAV	787.456	6.28327	1.667	0.28982	0.038779
CS complex	164	171	IVVGETAV	787.456	6.22701	16.667	0.396992	0
CS complex	164	171	IVVGETAV	787.456	6.28446	60	0.772844	0
CS complex	164	171	IVVGETAV	787.456	6.28533	720	1.81417	0
CysE	164	171	IVVGETAV	787.456	6.22114	0	0	0
CysE	164	171	IVVGETAV	787.456	6.24381	0.033	0.240013	0.016252
CysE	164	171	IVVGETAV	787.456	6.28253	1.667	0.294442	0.009134
CysE	164	171	IVVGETAV	787.456	6.21912	16.667	0.332658	0
CysE	164	171	IVVGETAV	787.456	6.28346	60	0.515051	0
CysE	164	171	IVVGETAV	787.456	6.28379	720	1.69914	0
maxD control	164	171	IVVGETAV	787.456	6.21904	0	0	0
maxD control	164	171	IVVGETAV	787.456	6.35983	720	3.97424	0.086138
CS complex	178	203	ILQSVTLGGTGKSGGDRHPKIREGVM	2693.45	5.30617	0	0	0
CS complex	178	203	ILQSVTLGGTGKSGGDRHPKIREGVM	2693.45	5.32946	0.033	2.57402	0.055758
CS complex	178	203	ILQSVTLGGTGKSGGDRHPKIREGVM	2693.45	5.36051	1.667	3.14743	0.061121
CS complex	178	203	ILQSVTLGGTGKSGGDRHPKIREGVM	2693.45	5.27474	16.667	3.48995	0
CS complex	178	203	ILQSVTLGGTGKSGGDRHPKIREGVM	2693.45	5.36687	60	3.71015	0
CS complex	178	203	ILQSVTLGGTGKSGGDRHPKIREGVM	2693.45	5.36952	720	4.40022	0
CysE	178	203	ILQSVTLGGTGKSGGDRHPKIREGVM	2693.45	5.32142	0	0	0
CysE	178	203	ILQSVTLGGTGKSGGDRHPKIREGVM	2693.45	5.338	0.033	2.34405	0.049603
CysE	178	203	ILQSVTLGGTGKSGGDRHPKIREGVM	2693.45	5.38025	1.667	2.96328	0.017697
CysE	178	203	ILQSVTLGGTGKSGGDRHPKIREGVM	2693.45	5.32744	16.667	3.17904	0
CysE	178	203	ILQSVTLGGTGKSGGDRHPKIREGVM	2693.45	5.37944	60	3.68196	0
CysE	178	203	ILQSVTLGGTGKSGGDRHPKIREGVM	2693.45	5.38328	720	4.20465	0
maxD control	178	203	ILQSVTLGGTGKSGGDRHPKIREGVM	2693.45	5.30601	0	0	0
maxD control	178	203	ILQSVTLGGTGKSGGDRHPKIREGVM	2693.45	5.58347	720	11.392	0.512055
CS complex	180	200	QSVTLGGTGKSGGDRHPKIRE	2180.15	3.83741	0	0	0
CS complex	180	200	QSVTLGGTGKSGGDRHPKIRE	2180.15	3.86534	0.033	2.65644	0.029456
CS complex	180	200	QSVTLGGTGKSGGDRHPKIRE	2180.15	3.89258	1.667	3.1951	0.023482
CS complex	180	200	QSVTLGGTGKSGGDRHPKIRE	2180.15	3.90705	60	3.60913	0
CS complex	180	200	QSVTLGGTGKSGGDRHPKIRE	2180.15	3.90772	720	3.77643	0
CysE	180	200	QSVTLGGTGKSGGDRHPKIRE	2180.15	3.83905	0	0	0
CysE	180	200	QSVTLGGTGKSGGDRHPKIRE	2180.15	3.86317	0.033	2.26742	0.038014
CysE	180	200	QSVTLGGTGKSGGDRHPKIRE	2180.15	3.89913	1.667	2.87451	0.018061
CysE	180	200	QSVTLGGTGKSGGDRHPKIRE	2180.15	3.84481	16.667	3.2759	0
CysE	180	200	QSVTLGGTGKSGGDRHPKIRE	2180.15	3.89693	60	3.40993	0
CysE	180	200	QSVTLGGTGKSGGDRHPKIRE	2180.15	3.91261	720	3.88634	0
maxD control	180	200	QSVTLGGTGKSGGDRHPKIRE	2180.15	3.83741	0	0	0
maxD control	180	200	QSVTLGGTGKSGGDRHPKIRE	2180.15	4.09714	720	8.90082	0.22495
CS complex	180	203	QSVTLGGTGKSGGDRHPKIREGVM	2467.28	4.63189	0	0	0
CS complex	180	203	QSVTLGGTGKSGGDRHPKIREGVM	2467.28	4.66151	0.033	2.65031	0.062848
CS complex	180	203	QSVTLGGTGKSGGDRHPKIREGVM	2467.28	4.68827	1.667	3.13683	0.046056
CS complex	180	203	QSVTLGGTGKSGGDRHPKIREGVM	2467.28	4.6016	16.667	3.32273	0
CS complex	180	203	QSVTLGGTGKSGGDRHPKIREGVM	2467.28	4.69786	60	3.40322	0
CS complex	180	203	QSVTLGGTGKSGGDRHPKIREGVM	2467.28	4.69994	720	4.09958	0
CysE	180	203	QSVTLGGTGKSGGDRHPKIREGVM	2467.28	4.63651	0	0	0
CysE	180	203	QSVTLGGTGKSGGDRHPKIREGVM	2467.28	4.66503	0.033	2.25345	0.040155
CysE	180	203	QSVTLGGTGKSGGDRHPKIREGVM	2467.28	4.70004	1.667	2.84363	0.005561
CysE	180	203	QSVTLGGTGKSGGDRHPKIREGVM	2467.28	4.64476	16.667	3.25453	0
CysE	180	203	QSVTLGGTGKSGGDRHPKIREGVM	2467.28	4.69874	60	3.38499	0
CysE	180	203	QSVTLGGTGKSGGDRHPKIREGVM	2467.28	4.69999	720	3.92943	0
maxD control	180	203	QSVTLGGTGKSGGDRHPKIREGVM	2467.28	4.63185	0	0	0
maxD control	180	203	QSVTLGGTGKSGGDRHPKIREGVM	2467.28	4.92265	720	10.3176	0.259753
CS complex	182	203	VTLGGTGKSGGDRHPKIREGVM	2252.18	4.51862	0	0	0
CS complex	182	203	VTLGGTGKSGGDRHPKIREGVM	2252.18	4.54449	0.033	2.66056	0.049668
CS complex	182	203	VTLGGTGKSGGDRHPKIREGVM	2252.18	4.57723	1.667	3.06867	0.083042
CS complex	182	203	VTLGGTGKSGGDRHPKIREGVM	2252.18	4.57458	16.667	3.14742	0
CS complex	182	203	VTLGGTGKSGGDRHPKIREGVM	2252.18	4.58135	60	3.3382	0
CS complex	182	203	VTLGGTGKSGGDRHPKIREGVM	2252.18	4.58489	720	3.93799	0
CysE	182	203	VTLGGTGKSGGDRHPKIREGVM	2252.18	4.54435	0	0	0
CysE	182	203	VTLGGTGKSGGDRHPKIREGVM	2252.18	4.54063	0.033	2.37497	0.055766
CysE	182	203	VTLGGTGKSGGDRHPKIREGVM	2252.18	4.58135	1.667	2.99769	0.054938
CysE	182	203	VTLGGTGKSGGDRHPKIREGVM	2252.18	4.53135	16.667	3.31346	0
CysE	182	203	VTLGGTGKSGGDRHPKIREGVM	2252.18	4.58432	60	3.56264	0
CysE	182	203	VTLGGTGKSGGDRHPKIREGVM	2252.18	4.58617	720	3.98045	0
maxD control	182	203	VTLGGTGKSGGDRHPKIREGVM	2252.18	4.51862	0	0	0
maxD control	182	203	VTLGGTGKSGGDRHPKIREGVM	2252.18	4.80338	720	8.79692	0.315194
CS complex	204	215	IGAGAKILGNIE	1155.67	6.88506	0	0	0
CS complex	204	215	IGAGAKILGNIE	1155.67	6.92219	0.033	0.878852	0.197607
CS complex	204	215	IGAGAKILGNIE	1155.67	6.9602	1.667	1.12025	0.170816
CS complex	204	215	IGAGAKILGNIE	1155.67	6.87601	16.667	1.33276	0.125705
CS complex	204	215	IGAGAKILGNIE	1155.67	6.96369	60	1.53128	0.12665
CS complex	204	215	IGAGAKILGNIE	1155.67	6.95928	720	2.9251	0.149551
CysE	204	215	IGAGAKILGNIE	1155.67	6.89299	0	0	0
CysE	204	215	IGAGAKILGNIE	1155.67	6.92401	0.033	0.995811	0.086648
CysE	204	215	IGAGAKILGNIE	1155.67	6.96342	1.667	1.30199	0.033059
CysE	204	215	IGAGAKILGNIE	1155.67	6.88833	16.667	1.50964	0.017348
CysE	204	215	IGAGAKILGNIE	1155.67	6.96625	60	1.67629	0.013276
CysE	204	215	IGAGAKILGNIE	1155.67	6.95925	720	2.61337	0.02132
maxD control	204	215	IGAGAKILGNIE	1155.67	6.88506	0	0	0
maxD control	204	215	IGAGAKILGNIE	1155.67	7.07286	720	5.41485	0.184477
CS complex	204	226	IGAGAKILGNIEVGRGAKIGAGS	2109.21	6.47578	0	0	0
CS complex	204	226	IGAGAKILGNIEVGRGAKIGAGS	2109.21	6.51231	0.033	2.0698	0.065453
CS complex	204	226	IGAGAKILGNIEVGRGAKIGAGS	2109.21	6.55295	1.667	2.5825	0.136867
CS complex	204	226	IGAGAKILGNIEVGRGAKIGAGS	2109.21	6.46125	16.667	3.22528	0.012538
CS complex	204	226	IGAGAKILGNIEVGRGAKIGAGS	2109.21	6.55167	60	3.90239	0.036786
CS complex	204	226	IGAGAKILGNIEVGRGAKIGAGS	2109.21	6.54725	720	6.54498	0.019923
CysE	204	226	IGAGAKILGNIEVGRGAKIGAGS	2109.21	6.48547	0	0	0
CysE	204	226	IGAGAKILGNIEVGRGAKIGAGS	2109.21	6.51159	0.033	1.77494	0.151477
CysE	204	226	IGAGAKILGNIEVGRGAKIGAGS	2109.21	6.55949	1.667	2.5454	0.062199
CysE	204	226	IGAGAKILGNIEVGRGAKIGAGS	2109.21	6.47827	16.667	3.0567	0.05565
CysE	204	226	IGAGAKILGNIEVGRGAKIGAGS	2109.21	6.55868	60	3.55348	0.043407
CysE	204	226	IGAGAKILGNIEVGRGAKIGAGS	2109.21	6.55075	720	5.70738	0.047242
maxD control	204	226	IGAGAKILGNIEVGRGAKIGAGS	2109.21	6.47578	0	0	0
maxD control	204	226	IGAGAKILGNIEVGRGAKIGAGS	2109.21	6.66547	720	11.7661	0.457252
CS complex	204	227	IGAGAKILGNIEVGRGAKIGAGSV	2208.28	6.76455	0	0	0
CS complex	204	227	IGAGAKILGNIEVGRGAKIGAGSV	2208.28	6.80514	0.033	2.05823	0.050385
CS complex	204	227	IGAGAKILGNIEVGRGAKIGAGSV	2208.28	6.84106	1.667	2.63617	0.162749
CS complex	204	227	IGAGAKILGNIEVGRGAKIGAGSV	2208.28	6.75332	16.667	3.31069	0.041695
CS complex	204	227	IGAGAKILGNIEVGRGAKIGAGSV	2208.28	6.8404	60	4.05669	0.029055
CS complex	204	227	IGAGAKILGNIEVGRGAKIGAGSV	2208.28	6.82751	720	7.19647	0.043492
CysE	204	227	IGAGAKILGNIEVGRGAKIGAGSV	2208.28	6.77244	0	0	0
CysE	204	227	IGAGAKILGNIEVGRGAKIGAGSV	2208.28	6.79988	0.033	1.89168	0.113391
CysE	204	227	IGAGAKILGNIEVGRGAKIGAGSV	2208.28	6.84576	1.667	2.66588	0.085063
CysE	204	227	IGAGAKILGNIEVGRGAKIGAGSV	2208.28	6.76435	16.667	3.12515	0.065566
CysE	204	227	IGAGAKILGNIEVGRGAKIGAGSV	2208.28	6.84539	60	3.70974	0.069083
CysE	204	227	IGAGAKILGNIEVGRGAKIGAGSV	2208.28	6.83503	720	6.2249	0.065952
maxD control	204	227	IGAGAKILGNIEVGRGAKIGAGSV	2208.28	6.76455	0	0	0
maxD control	204	227	IGAGAKILGNIEVGRGAKIGAGSV	2208.28	6.95786	720	12.5371	0.432417
CS complex	216	226	VGRGAKIGAGS	972.551	3.08539	0	0	0
CS complex	216	226	VGRGAKIGAGS	972.551	3.10082	0.033	1.40959	0.098361
CS complex	216	226	VGRGAKIGAGS	972.551	3.14343	1.667	1.43935	0.085809
CS complex	216	226	VGRGAKIGAGS	972.551	3.20002	60	2.1396	0.080409
CS complex	216	226	VGRGAKIGAGS	972.551	3.19278	720	3.50444	0.066333
CysE	216	226	VGRGAKIGAGS	972.551	3.06572	0	0	0
CysE	216	226	VGRGAKIGAGS	972.551	3.08009	0.033	1.38134	0.097704
CysE	216	226	VGRGAKIGAGS	972.551	3.1326	1.667	1.57611	0.025548
CysE	216	226	VGRGAKIGAGS	972.551	3.02689	16.667	1.67125	1.14e-13
CysE	216	226	VGRGAKIGAGS	972.551	3.12718	60	1.93974	1.14e-13
CysE	216	226	VGRGAKIGAGS	972.551	3.18937	720	3.18326	1.14e-13
maxD control	216	226	VGRGAKIGAGS	972.551	3.08539	0	0	0
maxD control	216	226	VGRGAKIGAGS	972.551	3.38103	720	4.59041	0.090238
CS complex	216	227	VGRGAKIGAGSV	1071.62	4.33651	0	0	0
CS complex	216	227	VGRGAKIGAGSV	1071.62	4.36961	0.033	1.23131	0.037678
CS complex	216	227	VGRGAKIGAGSV	1071.62	4.39642	1.667	1.33886	0.050037
CS complex	216	227	VGRGAKIGAGSV	1071.62	4.40374	60	2.19124	0
CS complex	216	227	VGRGAKIGAGSV	1071.62	4.40314	720	3.91568	0
CysE	216	227	VGRGAKIGAGSV	1071.62	4.33388	0	0	0
CysE	216	227	VGRGAKIGAGSV	1071.62	4.36367	0.033	1.13488	0.049255
CysE	216	227	VGRGAKIGAGSV	1071.62	4.40004	1.667	1.36461	0.015252
CysE	216	227	VGRGAKIGAGSV	1071.62	4.33881	16.667	1.4535	0
CysE	216	227	VGRGAKIGAGSV	1071.62	4.39749	60	1.80814	0
CysE	216	227	VGRGAKIGAGSV	1071.62	4.40741	720	3.47113	0
maxD control	216	227	VGRGAKIGAGSV	1071.62	4.33649	0	0	0
maxD control	216	227	VGRGAKIGAGSV	1071.62	4.58968	720	5.33775	0.077075
CS complex	227	238	VVLQPVPPHTTA	1258.71	5.32361	0	0	0
CS complex	227	238	VVLQPVPPHTTA	1258.71	5.34996	0.033	0.496973	0.010639
CS complex	227	238	VVLQPVPPHTTA	1258.71	5.37837	1.667	1.73428	0.022534
CS complex	227	238	VVLQPVPPHTTA	1258.71	5.30737	16.667	3.07602	0
CS complex	227	238	VVLQPVPPHTTA	1258.71	5.3785	60	3.3638	0
CS complex	227	238	VVLQPVPPHTTA	1258.71	5.38468	720	3.99187	0
CysE	227	238	VVLQPVPPHTTA	1258.71	5.32454	0	0	0
CysE	227	238	VVLQPVPPHTTA	1258.71	5.34788	0.033	0.430929	0.06829
CysE	227	238	VVLQPVPPHTTA	1258.71	5.38192	1.667	1.22943	0.086293
CysE	227	238	VVLQPVPPHTTA	1258.71	5.32632	16.667	2.28154	0
CysE	227	238	VVLQPVPPHTTA	1258.71	5.38017	60	2.76655	0
CysE	227	238	VVLQPVPPHTTA	1258.71	5.38558	720	3.81016	0
maxD control	227	238	VVLQPVPPHTTA	1258.71	5.32367	0	0	0
maxD control	227	238	VVLQPVPPHTTA	1258.71	5.50337	720	4.87923	0
CS complex	228	257	VLQPVPPHTTAAGVPARIVGKPDSDKPSMD	3080.61	5.28508	0	0	0
CS complex	228	257	VLQPVPPHTTAAGVPARIVGKPDSDKPSMD	3080.61	5.31505	0.033	5.75319	0.205929
CS complex	228	257	VLQPVPPHTTAAGVPARIVGKPDSDKPSMD	3080.61	5.32851	1.667	8.71543	0.242731
CS complex	228	257	VLQPVPPHTTAAGVPARIVGKPDSDKPSMD	3080.61	5.2497	16.667	10.8243	0
CS complex	228	257	VLQPVPPHTTAAGVPARIVGKPDSDKPSMD	3080.61	5.32467	60	11.5347	0
CS complex	228	257	VLQPVPPHTTAAGVPARIVGKPDSDKPSMD	3080.61	5.33228	720	11.7628	0
CysE	228	257	VLQPVPPHTTAAGVPARIVGKPDSDKPSMD	3080.61	5.29371	0	0	0
CysE	228	257	VLQPVPPHTTAAGVPARIVGKPDSDKPSMD	3080.61	5.30956	0.033	4.31521	0.291958
CysE	228	257	VLQPVPPHTTAAGVPARIVGKPDSDKPSMD	3080.61	5.33776	1.667	7.79884	0.229
CysE	228	257	VLQPVPPHTTAAGVPARIVGKPDSDKPSMD	3080.61	5.27951	16.667	9.04627	0
CysE	228	257	VLQPVPPHTTAAGVPARIVGKPDSDKPSMD	3080.61	5.33598	60	10.552	4.55e-13
CysE	228	257	VLQPVPPHTTAAGVPARIVGKPDSDKPSMD	3080.61	5.33092	720	11.841	0
maxD control	228	257	VLQPVPPHTTAAGVPARIVGKPDSDKPSMD	3080.61	5.28758	0	0	0
maxD control	228	257	VLQPVPPHTTAAGVPARIVGKPDSDKPSMD	3080.61	5.47511	720	11.5254	0.307694
CS complex	257	270	DMDQHFNGINHTFE	1704.7	6.65327	0	0	0
CS complex	257	270	DMDQHFNGINHTFE	1704.7	6.6855	0.033	3.94779	0.081993
CS complex	257	270	DMDQHFNGINHTFE	1704.7	6.71416	1.667	4.41988	0.07909
CS complex	257	270	DMDQHFNGINHTFE	1704.7	6.63739	16.667	4.49785	2.27e-13
CS complex	257	270	DMDQHFNGINHTFE	1704.7	6.72057	60	4.67339	0
CS complex	257	270	DMDQHFNGINHTFE	1704.7	6.71954	720	4.43826	0
CysE	257	270	DMDQHFNGINHTFE	1704.7	6.65924	0	0	0
CysE	257	270	DMDQHFNGINHTFE	1704.7	6.68354	0.033	4.35718	0.035326
CysE	257	270	DMDQHFNGINHTFE	1704.7	6.72041	1.667	4.55373	0.030182
CysE	257	270	DMDQHFNGINHTFE	1704.7	6.64873	16.667	4.54885	0
CysE	257	270	DMDQHFNGINHTFE	1704.7	6.72519	60	4.51696	0
CysE	257	270	DMDQHFNGINHTFE	1704.7	6.72274	720	4.74798	0
maxD control	257	270	DMDQHFNGINHTFE	1704.7	6.65327	0	0	0
maxD control	257	270	DMDQHFNGINHTFE	1704.7	6.85027	720	4.34335	0.110475
CS complex	257	275	DMDQHFNGINHTFEYGDGI	2209.92	7.66234	0	0	0
CS complex	257	275	DMDQHFNGINHTFEYGDGI	2209.92	7.70277	0.033	4.68044	0.069
CS complex	257	275	DMDQHFNGINHTFEYGDGI	2209.92	7.74037	1.667	6.25929	0.116866
CS complex	257	275	DMDQHFNGINHTFEYGDGI	2209.92	7.65106	16.667	6.62519	0
CS complex	257	275	DMDQHFNGINHTFEYGDGI	2209.92	7.75006	60	6.75556	0
CS complex	257	275	DMDQHFNGINHTFEYGDGI	2209.92	7.74816	720	6.51416	0
CysE	257	275	DMDQHFNGINHTFEYGDGI	2209.92	7.66761	0	0	0
CysE	257	275	DMDQHFNGINHTFEYGDGI	2209.92	7.68967	0.033	5.84038	0.058652
CysE	257	275	DMDQHFNGINHTFEYGDGI	2209.92	7.73553	1.667	6.61658	0.023005
CysE	257	275	DMDQHFNGINHTFEYGDGI	2209.92	7.65491	16.667	6.54756	0
CysE	257	275	DMDQHFNGINHTFEYGDGI	2209.92	7.74016	60	6.69397	0
CysE	257	275	DMDQHFNGINHTFEYGDGI	2209.92	7.7376	720	6.81906	0
maxD control	257	275	DMDQHFNGINHTFEYGDGI	2209.92	7.66234	0	0	0
maxD control	257	275	DMDQHFNGINHTFEYGDGI	2209.92	7.86708	720	6.6586	0.185073
CS complex	258	275	MDQHFNGINHTFEYGDGI	2094.9	7.40711	0	0	0
CS complex	258	275	MDQHFNGINHTFEYGDGI	2094.9	7.45124	0.033	4.18607	0.027696
CS complex	258	275	MDQHFNGINHTFEYGDGI	2094.9	7.4862	1.667	5.47644	0.096074
CS complex	258	275	MDQHFNGINHTFEYGDGI	2094.9	7.39465	16.667	5.90264	0
CS complex	258	275	MDQHFNGINHTFEYGDGI	2094.9	7.49224	60	6.08455	0
CS complex	258	275	MDQHFNGINHTFEYGDGI	2094.9	7.49252	720	6.04189	0
CysE	258	275	MDQHFNGINHTFEYGDGI	2094.9	7.41111	0	0	0
CysE	258	275	MDQHFNGINHTFEYGDGI	2094.9	7.44055	0.033	5.41565	0.07268
CysE	258	275	MDQHFNGINHTFEYGDGI	2094.9	7.486	1.667	6.11022	0.040618
CysE	258	275	MDQHFNGINHTFEYGDGI	2094.9	7.40464	16.667	5.90099	0
CysE	258	275	MDQHFNGINHTFEYGDGI	2094.9	7.48961	60	6.11089	0
CysE	258	275	MDQHFNGINHTFEYGDGI	2094.9	7.49109	720	6.30773	0
maxD control	258	275	MDQHFNGINHTFEYGDGI	2094.9	7.40711	0	0	0
maxD control	258	275	MDQHFNGINHTFEYGDGI	2094.9	7.30567	720	11.9173	2.10034
CS complex	259	270	DQHFNGINHTFE	1458.63	6.15351	0	0	0
CS complex	259	270	DQHFNGINHTFE	1458.63	6.18917	0.033	3.106	0.08221
CS complex	259	270	DQHFNGINHTFE	1458.63	6.21712	1.667	3.62685	0.071075
CS complex	259	270	DQHFNGINHTFE	1458.63	6.13658	16.667	3.68305	0.031236
CS complex	259	270	DQHFNGINHTFE	1458.63	6.22361	60	3.79847	0.030544
CS complex	259	270	DQHFNGINHTFE	1458.63	6.22262	720	3.60794	0.041498
CysE	259	270	DQHFNGINHTFE	1458.63	6.15932	0	0	0
CysE	259	270	DQHFNGINHTFE	1458.63	6.1856	0.033	3.77697	0.061491
CysE	259	270	DQHFNGINHTFE	1458.63	6.22037	1.667	3.83202	0.046529
CysE	259	270	DQHFNGINHTFE	1458.63	6.15195	16.667	3.83643	0.024207
CysE	259	270	DQHFNGINHTFE	1458.63	6.22574	60	3.81906	0.05856
CysE	259	270	DQHFNGINHTFE	1458.63	6.22135	720	3.95936	0.024371
maxD control	259	270	DQHFNGINHTFE	1458.63	6.15351	0	0	0
maxD control	259	270	DQHFNGINHTFE	1458.63	6.36447	720	3.51239	0.094754
